# Supplementary material for: An observational prospective cohort study of the epidemiology of hospitalized patients with acute febrile illness in Indonesia
Source: PLoS Negl Trop Dis. 2020 Jan 10;14(1):e0007927. doi: 10.1371/journal.pntd.0007927 (PMC6977771; doi:10.1371/journal.pntd.0007927)
Supplement: S1 Appendix — (XLSX) [file pntd.0007927.s011.XLSX]

## Sheet: Pivot CRF
Row Labels	Count of SUBJID
>18 - ≤25 years	263
>25 - ≤45 years	327
>45 - ≤65 years	203
>5 - ≤18 years	413
>65 years	70
≤5 years	210
(blank)
Grand Total	1486

## Sheet: Lab Results
Site	SUBJID	A/P	Age (Converted from Days to Years)	Age Group	Demographic Age Group	Sex	Syndrome D Rev AD	SYNDROMES	Confirmation category	METHODS	FINAL	FINAL Category	CLINICAL DIAGNOSIS	UnderlyingDisease	ICUYN	ICUDAY	Antibiotic Use Prior to Hosp.	Dead?	DT_HCAUS	COD Cat	Fever days before hospitalization	Days hospitalized from arrival	HOSPDAY0	ICUYN	ICUDAY	Antibiotic Use Prior to Hosp.	LBHEMORS	ANEMIA	anemia	LBHEMARS	LBLEUKRS	LeukoInt	LBTHRRS	PLT	LBGRANRS	Granulocyte	granulocyte	LBLIMFRS	Lymphocyte	lymphocyte	VSTEMP	VSBPSYS	VSBPDIA	Mean Arterial Pressure	VSPULSE	Tachycardia	tachycardia	VSRESP	Tachypnea
510	1015101001	Adult	3.99726	≤5 years	≤5 years	1	CNS, Lower	Multiorgan		BC	Streptococcus pneumoniae	Streptococcus pneumoniae	Aseptic meningitis	Epilepsy, Malnutrition	1	4	77	yes	UNK	UNK	5	12	11	1	4	77	12.8	0	0	36	14.3	2	484	2	83	3	3	6	1	1	38.3	140	100	113.333	130	0	0	24	0
510	1015101002	Adult	11.7372	>5 - ≤18 years	>5 - ≤18 years	2	CNS, Upper, Diarr	Multiorgan	Reff Lab Only	Serology	Salmonella typhi	Salmonella Sp	Aseptic meningitis	No	0		0				2	3	2	0		0	14.2	0	0	41	16.8	3	251	2	62	2	2	28	2	2	39.5	100	70	80	120	0	0	30	0
510	1015101003	Adult	6.05613	>5 - ≤18 years	>5 - ≤18 years	2	Upper, UTI, Diarr	Multiorgan		BC, serology	Salmonella typhi	Salmonella Sp	Appendicitis	No	0		1				8	9	8	0		1	10.8	1	1	31	13.8	3	108	1	83	3	3	12	1	1	38.3	90	60	70	100	0	0	24	0
510	1015101004	Adult	1.02396	≤5 years	≤5 years	1	Lower, GI	Multiorgan			UNK	UNK	Bronchopneumonia	Lung TB, Malnutrition, delayed development	0		0				1	4	3	0		0	10.8	1	1	33	20.6	3	489	2	77	3	3	19	1	1	38.3	N/A	N/A		100	0	0	48	1
510	1015101005	Adult	11.8303	>5 - ≤18 years	>5 - ≤18 years	1	Upper, UTI, GI	Multiorgan	Reff Lab Only	PCR, serology	Rickettsia typhi	Rickettsia Sp	Typhoid fever	No	0		1				6	8	7	0		1	13.6	0	0	37	9.4	2	178	2	72	3	3	20	1	1	37.1	90	60	70	100	0	0	24	0
510	1015101006	Adult	7.69884	>5 - ≤18 years	>5 - ≤18 years	1	GI	Gastrointestinal		BC, serology	Salmonella typhi	Salmonella Sp	Typhoid fever	No	0		1				12	7	6	0		1	11	1	1	31	6.7	2	201	2	74	3	3	18	1	1	38.6	90	60	70	100	0	0	28	0
510	1015101007	Adult	1.46475	≤5 years	≤5 years	1	Lower	Respiratory			UNK	UNK	Bronchopneumonia	No	1	4	1				2	6	5	1	4	1	12.3	0	0	35	16.1	2	355	2	71	3	3	24	1	1	39.9	N/A	N/A		150	0	0	40	0
510	1015101008	Adult	13.7988	>5 - ≤18 years	>5 - ≤18 years	1	CNS, Upper, Diarr	Multiorgan		BC, PCR, serology	Salmonella typhi	Salmonella Sp	Typhoid fever	No	0		0				10	19	18	0		0	15.2	0	0	42	7	2	56	1	78	3	3	13	1	1	39	N/A	N/A		100	0	0	24	0
510	1015101009	Adult	17.9521	>5 - ≤18 years	>5 - ≤18 years	2	Upper, Skin, GI	Multiorgan	Reff Lab Only	PCR, serology	DENV-3	Dengue	Viral infection	Thalassemia	0		1				6	2	1	0		1	7.8	1	1	26	2.3	1	147	1	60	2	2	30	2	2	39.6	120	60	80	112	0	0	22	0
510	1015101010	Adult	1.17728	≤5 years	≤5 years	1	Lower, Diar	Multiorgan			UNK	UNK	Bronchopneumonia	Congenital Heart Malformation, Malnutrition	0	N/A	0	yes	Severe Pneumonia	Other	3	5	4	0	N/A	0	11.3	0	0	31	20.2	3	389	2	51	1	1	37	3	3	39.6	N/A	N/A		149	0	0	62	1
510	1015101011	Adult	4.81588	≤5 years	≤5 years	1	GI	Gastrointestinal	Reff Lab Only	PCR, NS1, serology	DENV-3	Dengue	Typhoid fever	No	0		1				6	5	4	0		1	12	0	0	35	5	1	208	2	71	3	3	25	2	2	39.5	90	60	70	128	0	0	28	0
510	1015101012	Adult	17.5551	>5 - ≤18 years	>5 - ≤18 years	2	Upper, GI	Multiorgan		Serology	Salmonella typhi	Salmonella Sp	Typhoid fever	No	0		1				13	7	6	0		1	10.7	1	1	32	2.5	1	115	1	70	2	2	20	2	1	39.1	120	80	93.3333	96	0	0	20	0
510	1015101013	Adult	1.01574	≤5 years	≤5 years	1	CNS	CNS	Reff Lab Only	PCR, serology	Chikungunya	Chikungunya	Febrile convulsion	No	0		0				2	8	7	0		0	11	0	0	32	16	2	164	2	65	2	2	26	2	2	39.8	90	60	70	128	0	0	24	0
510	1015101014	Adult	1.44832	≤5 years	≤5 years	1	Lower	Respiratory			UNK	UNK	Bronchopneumonia	No	0		0				2	4	3	0		0	12.4	0	0	36	22.2	3	245	2	87	3	3	10	1	1	38.8	N/A	N/A		138	0	0	60	1
510	1015101015	Adult	1.10883	≤5 years	≤5 years	2	CNS	CNS			UNK	UNK	Encephalitis	No	1	8	1				3	14	13	1	8	1	12.4	0	0	37	7	2	331	2	66	2	2	29	2	2	38.9	90	60	70	126	0	0	34	0
510	1015101016	Adult	10.6667	>5 - ≤18 years	>5 - ≤18 years	1	Constitutional	Constitutional		BC, PCR, serology	Salmonella paratyphi A	Salmonella Sp	DHF I	Lung TB, Malnutrition	0		1				4	7	6	0		1	12.9	0	0	36	5.9	2	82	1	84	3	3	10	1	1	39.1	90	60	70	100	0	0	30	0
510	1015101017	Adult	1.16085	≤5 years	≤5 years	2	CNS, Lower	Multiorgan	Reff Lab Only	Serology	Influenza A	Influenza	CAP	No	0		0				5	9	8	0		0	11.2	0	0	33	3.6	1	278	2	54	1	1	32	2	2	39.1	90	60	70	130	0	0	66	1
510	1015101018	Adult	5.13895	>5 - ≤18 years	>5 - ≤18 years	1	Skin, GI	Multiorgan			UNK	UNK	Abses inguinal sinistra	No	0		1				4	6	5	0		1	13.6	0	0	37	8.7	2	225	2	51	1	1	45	3	3	38.9	N/A	N/A		120	0	0	30	0
510	1015101019	Adult	5.46749	>5 - ≤18 years	>5 - ≤18 years	1	CNS, Upper	Multiorgan			UNK	UNK	Tonsilopharyngitis	Epilepsy	0		0				1	7	6	0		0	10.6	1	1	32	6.4	2	180	2	73	3	3	15	1	1	38.6	110	70	83.3333	130	0	0	20	0
510	1015101020	Adult	17.681	>5 - ≤18 years	>5 - ≤18 years	1	Diarrhea	Gastrointestinal		BC, PCR, serology	Salmonella typhi	Salmonella Sp	Typhoid fever	No	0		1				8	14	13	0		1	15	0	0	42	6.1	2	74	1	77	2	3	14	1	1	36.7	120	80	93.3333	88	0	0	20	0
510	1015101021	Adult	12.2026	>5 - ≤18 years	>5 - ≤18 years	1	Upper, HB	Multiorgan			UNK	UNK	Hipersplenisme	Hipersplenisme	0		77				6	7	6	0		77	10	1	1	30	3.1	1	44	1	67	2	2	21	1	1	39.9	100	70	80	96	0	0	28	0
510	1015101022	Adult	17.3498	>5 - ≤18 years	>5 - ≤18 years	2	Constitutional	Constitutional		BC	Streptococcus viridans	Other	Endocarditis	Heart Septal Defect	0		0				4	24	23	0		0	10.6	1	1	29	14.3	3	205	2	81	2	3	12	1	1	38.9	100	60	73.3333	112	0	0	20	0
510	1015101023	Adult	6.16564	>5 - ≤18 years	>5 - ≤18 years	2	Upper, GI	Multiorgan		PCR, serology	DENV-3	Dengue	DF				1				4	N/A				1	12.1	0	0	37	3.8	1	115	1							38.6	90	60	70	110	0	0	26	0
510	1015101024	Adult	4.5	≤5 years	≤5 years	1	Upper, Diar	Multiorgan		BC, PCR, serology	Salmonella typhi	Salmonella Sp	Typhoid fever				1				N/A	N/A				1	9.3	1	1	27	2.4	1	42	1	53	1	1	40	3	3	36.6	90	60	70	110	0	0	22	0
510	1015101025	Adult	7.72895	>5 - ≤18 years	>5 - ≤18 years	2	Upper, Diar	Multiorgan		BC, serology	Salmonella typhi	Salmonella Sp	Typhoid fever	Malnutrition	0		1				8	5	4	0		1	11.9	0	0	34	3.9	1	85	1	65	2	2	27	2	2	38.3	100	60	73.3333	110	0	0	20	0
510	1015101026	Adult	13.6318	>5 - ≤18 years	>5 - ≤18 years	2	Skin, GI	Multiorgan		PCR, serology	DENV-3	Dengue	DHF I	No	0		1				5	4	3	0		1	14.2	0	0	42	3	1	107	1	70	2	2	24	1	1	39.4	110	70	83.3333	108	0	0	28	0
510	1015101027	Adult	5.16085	>5 - ≤18 years	>5 - ≤18 years	1	Diarrhea	Gastrointestinal		BC, serology	Salmonella typhi	Salmonella Sp	Typhoid fever	Lung TB	0		1				9	6	5	0		1	10.8	1	1	30	5.1	2	107	1	56	1	1	41	3	3	37.7	90	60	70	98	0	0	26	0
510	1015101028	Adult	16.0849	>5 - ≤18 years	>5 - ≤18 years	1	Upper, GI	Multiorgan		Serology	DENV	Dengue	DF	No	0		1				5	4	3	0		1	15.9	0	0	47	3.4	1	75	1	27	1	1	66	3	3	39	120	80	93.3333	118	0	0	22	0
510	1015101029	Adult	5.32512	>5 - ≤18 years	>5 - ≤18 years	1	GI	Gastrointestinal		PCR, serology	DENV-3	Dengue	DF	No	0		0				5	6	5	0		0	12.7	0	0	35	1.9	1	121	1	27	1	1	62	3	3	39.4	90	60	70	110	0	0	30	0
510	1015101030	Adult	1.76865	≤5 years	≤5 years	1	Lower	Respiratory			UNK	UNK	Bronchopneumonia	No	0		0				4	3	2	0		0	12.5	0	0	36	12.9	2	291	2	82	3	3	10	1	1	37.8	N/A	N/A		110	0	0	66	1
510	1015101031	Adult	4.24367	≤5 years	≤5 years	1	Upper, Diar	Multiorgan			UNK	UNK	Typhoid fever	No	0		0				7	3	2	0		0	11.2	0	0	33	4.1	1	127	1	61	2	2	29	2	2	37	100	60	73.3333	110	0	0	28	0
510	1015101032	Adult	2.10815	≤5 years	≤5 years	1	Lower	Respiratory	Reff Lab Only	Serology	RSV	RSV	Bronchopneumonia	No	0		77				4	5	4	0		77	10.3	1	1	33	6.4	2	238	2	59	2	2	34	3	3	38.1	90	60	70	110	0	0	48	1
510	1015101033	Adult	3.8412	≤5 years	≤5 years	2	Upper, GI	Multiorgan		Serology	Salmonella typhi	Salmonella Sp	Typhoid fever	No	0		1				12	4	3	0		1	10.5	1	1	30	4.8	1	190	2	43	1	1	47	3	3	38	90	60	70	110	0	0	28	0
510	1015101034	Adult	5.79329	>5 - ≤18 years	>5 - ≤18 years	2	Upper, GI	Multiorgan			UNK	UNK	Tonsilopharyngitis	Malnutrition, Heart Septal Defect	0		1				4	8	7	0		1	9.9	1	1	29	17.8	3	366	2	75	3	3	21	1	1	38	90	60	70	110	0	0	28	0
510	1015101035	Adult	14.0643	>5 - ≤18 years	>5 - ≤18 years	1	GI	Gastrointestinal	Reff Lab Only	PCR, serology	Rickettsia typhi	Rickettsia Sp	Typhoid fever	No	0		77				10	7	6	0		77	11.5	1	1	32	6.9	2	56	1	88	3	3	8	1	1	38	90	60	70	100	0	0	20	0
510	1015101036	Adult	10.8118	>5 - ≤18 years	>5 - ≤18 years	2	Upper, Diar	Multiorgan		BC, serology	Salmonella typhi	Salmonella Sp	Typhoid fever	Malnutrition	0		1				7	9	8	0		1	9.8	1	1	28	3.9	1	82	1	55	1	1	40	3	3	39	90	60	70	110	0	0	28	0
510	1015101037	Adult	11.102	>5 - ≤18 years	>5 - ≤18 years	1	GI	Gastrointestinal	Clin Diag not Confirm		UNK	UNK	Typhoid fever	Malnutrition	0		1				7	8	7	0		1	11.6	0	0	35	4.9	2	332	2							37	110	80	90	96	0	0	26	0
510	1015101038	Adult	7.26078	>5 - ≤18 years	>5 - ≤18 years	1	Upper, GI	Multiorgan		BC, serology	Salmonella typhi	Salmonella Sp	Typhoid fever	Malnutrition	0		1				13	6	5	0		1	12	0	0	35	9.5	2	311	2	55	1	1	38	3	3	36.5	80	50	60	110	0	0	24	0
510	1015101039	Adult	1.15537	≤5 years	≤5 years	1	Lower, Diar	Multiorgan			UNK	UNK	Bronchopneumonia	No	0		1				6	7	6	0		1	9.4	1	1	29	21.6	3	855	2	59	2	2	27	2	2	36.8	N/A	N/A		110	0	0	44	1
510	1015101040	Adult	5.11704	>5 - ≤18 years	>5 - ≤18 years	2	Upper, Skin, GI	Multiorgan		NS1, serology	DENV	Dengue	DF	No	0		1				4	5	4	0		1	10.9	1	1	33	1.5	1	106	1	32	1	1	58	3	3	37.8	90	60	70	110	0	0	26	0
510	1015101041	Adult	9.91102	>5 - ≤18 years	>5 - ≤18 years	2	Diarrhea	Gastrointestinal		BC, serology	Salmonella typhi	Salmonella Sp	Typhoid fever	Lung TB	0		1				7	9	8	0		1	12.3	0	0	35	8.4	2	55	1	63	2	2	26	2	2	38.6	100	70	80	102	0	0	26	0
510	1015101042	Adult	8.43806	>5 - ≤18 years	>5 - ≤18 years	2	GI	Gastrointestinal		Serology	DENV	Dengue	DF	No	0		0				4	4	3	0		0	13.5	0	0	38	4.2	1	75	1	34	1	1	58	3	3	39.9	100	70	80	110	0	0	24	0
510	1015101043	Adult	1.15264	≤5 years	≤5 years	1	Lower	Respiratory	Reff Lab Only	Serology	RSV	RSV	Bronchopneumonia	No	0		1				5	7	6	0		1	9.7	1	1	30	14.5	2	349	2	72	3	3	21	1	1	37.4	N/A	N/A		118	0	0	62	1
510	1015101044	Adult	5.28953	>5 - ≤18 years	>5 - ≤18 years	2	Upper, Skin	Multiorgan			UNK	UNK	UTI	No	0		0				3	4	3	0		0	11.7	0	0	33	28.8	3	361	2	74	3	3	12	1	1	37.8	100	60	73.3333	104	0	0	26	0
510	1015101045	Adult	1.29774	≤5 years	≤5 years	2	Lower	Respiratory	Reff Lab Only	Serology	Salmonella typhi	Salmonella Sp	CAP	No	0		77				4	7	6	0		77	10	1	1	32	12.3	2	264	2	70	2	2	19	1	1	38.5	80	50	60	120	0	0	68	1
510	1015101046	Adult	4.2245	≤5 years	≤5 years	2	GI	Gastrointestinal	Reff Lab Only	PCR, serology	Rickettsia typhi	Rickettsia Sp	Typhoid fever	Malnutrition	0		1				9	6	5	0		1	11.3	0	0	33	3.9	1	87	1	50	1	1	45	3	3	38.5	90	60	70	110	0	0	26	0
510	1015101047	Adult	1.93292	≤5 years	≤5 years	2	Lower	Respiratory			UNK	UNK	Bronchopneumonia	No	0		0				3	6	5	0		0	11.9	0	0	35	13	2	245	2	56	1	1	40	3	3	37	N/A	N/A		120	0	0	40	0
510	1015101048	Adult	10.8638	>5 - ≤18 years	>5 - ≤18 years	2	GI	Gastrointestinal			UNK	UNK	Typhoid fever	No	0		1				10	5	4	0		1	10.9	1	1	32	3.8	1	94	1	57	1	1	34	3	3	38	110	60	76.6667	96	0	0	24	0
510	1015101080	Adult	1.11704	≤5 years	≤5 years	2	Lower	Respiratory	Reff Lab Only	qPCR	HHV-6	Other	CAP	No	0		0				2	7	6	0		0	10.9	1	1	34	21.5	3	526	2	75	3	3	15	1	1	37.2	80	50	60	130	0	0	20	0
510	1015101050	Adult	9.13073	>5 - ≤18 years	>5 - ≤18 years	2	Skin, GI	Multiorgan		PCR, serology	DENV-3	Dengue	DHF III	No	0		1				5	8	7	0		1	15.9	0	0	43	4.4	1	36	1	37	1	1	46	3	3	36.7	100	60	73.3333	104	0	0	20	0
510	1015101051	Adult	6.53799	>5 - ≤18 years	>5 - ≤18 years	2	GI	Gastrointestinal		Serology	Salmonella typhi	Salmonella Sp	Typhoid fever	Malnutrition	0		1				10	6	5	0		1	10.9	1	1	33	9.5	2	60	1	37	1	1	57	3	3	36.9	90	60	70	100	0	0	26	0
510	1015101052	Adult	2.29979	≤5 years	≤5 years	2	GI	Gastrointestinal		PCR, NS1, serology	DENV-1	Dengue	Typhoid fever	No	0		0				3	8	7	0		0	11.8	0	0	34	4.5	1	190	2	35	1	1	54	3	3	39.1	100	60	73.3333	122	0	0	24	0
510	1015101053	Adult	6.05339	>5 - ≤18 years	>5 - ≤18 years	2	Diarrhea	Gastrointestinal		BC, serology	Salmonella typhi	Salmonella Sp	Typhoid fever	Malnutrition	0		1				13	7	6	0		1	10.3	1	1	29	8.6	2	202	2	71	3	3	21	1	1	37.5	90	60	70	100	0	0	24	0
510	1015101054	Adult	14.0233	>5 - ≤18 years	>5 - ≤18 years	2	Upper, Diar	Multiorgan		BC	Escherichia coli	Escherichia coli	GEA	No	0		0				5	7	6	0		0	10.9	1	1	31	5.2	2	62	1							38.5	90	60	70	96	0	0	23	0
510	1015101055	Adult	1.5	≤5 years	≤5 years	2	Lower	Respiratory			X NO SAMPLE	X NO SAMPLE	Asthma	Asthma bronchiale	0		77				1	5	4	0		77	13.1	0	0	38	21.3	3	260	2	82	3	3	11	1	1	37.1	N/A	N/A		130	0	0	54	1
510	1015101056	Adult	16.9473	>5 - ≤18 years	>5 - ≤18 years	2	Lower, GI	Multiorgan	Reff Lab Only	PCR, serology	Chikungunya	Chikungunya	Rejected infective endocarditis	Heart Septal Defect	0		0				5	7	6	0		0	10.4	1	1	32	7.8	2	234	2	70	2	2	20	2	1	38.2	100	60	73.3333	104	0	0	20	0
510	1015101057	Adult	11.8795	>5 - ≤18 years	>5 - ≤18 years	1	GI	Gastrointestinal	Reff Lab Only	BC, serology	Salmonella typhi	Salmonella Sp	Dengue fever	No	0		1				5	5	4	0		1	13.5	0	0	39	5.2	2	137	1	63	2	2	28	2	2	36.7	100	70	80	92	0	0	24	0
510	1015101058	Adult	9.00753	>5 - ≤18 years	>5 - ≤18 years	2	GI	Gastrointestinal	Reff Lab Only	PCR, serology	Rickettsia typhi	Rickettsia Sp	Viral infection	Malnutrition	0		0				4	7	6	0		0	13	0	0	38	4.3	1	147	1	56	1	1	33	2	2	39	100	70	80	100	0	0	24	0
510	1015101059	Adult	5.07324	>5 - ≤18 years	>5 - ≤18 years	1	Upper, Diar	Multiorgan			UNK	UNK	Pharyngitis	No	0		1				3	5	4	0		1	11.8	0	0	35	9.4	2	179	2	66	2	2	22	1	1	38	90	60	70	114	0	0	24	0
510	1015101060	Adult	14.3819	>5 - ≤18 years	>5 - ≤18 years	2	Diarrhea	Gastrointestinal		PCR, NS1, serology	DENV-3	Dengue	DF	No	0		0				6	6	5	0		0	14.6	0	0	43	3.9	1	18	1	59	2	2	36	2	3	39.9	100	70	80	120	0	0	24	0
510	1015101061	Adult	1.05133	≤5 years	≤5 years	1	Lower	Respiratory	Reff Lab Only	Serology	RSV	RSV	Bronchopneumonia	Anemia	0		0				5	6	5	0		0	8.5	1	1	30	27.4	3	398	2	49	1	1	42	3	3	38	N/A	N/A		100	0	0	52	1
510	1015101062	Adult	6.7488	>5 - ≤18 years	>5 - ≤18 years	2	Skin, GI	Multiorgan	Reff Lab Only	PCR, serology	Rickettsia typhi	Rickettsia Sp	Dengue fever	No	0		0				7	4	3	0		0	11.4	1	1	33	5.3	2	148	1							37.4	100	60	73.3333	88	0	0	24	0
510	1015101063	Adult	6.73238	>5 - ≤18 years	>5 - ≤18 years	1	Diarrhea	Gastrointestinal		NS1, serology	DENV	Dengue	DF	No	0		1				5	6	5	0		1	13.7	0	0	41	2.5	1	43	1	39	1	1	51	3	3	38.2	90	60	70	110	0	0	24	0
510	1015101064	Adult	8.90623	>5 - ≤18 years	>5 - ≤18 years	1	Upper, GI	Multiorgan		BC	Salmonella typhi	Salmonella Sp	Typhoid fever	No	0		1				8	5	4	0		1	10.6	1	1	31	3.7	1	179	2	41	1	1	46	3	3	38.9	110	70	83.3333	90	0	0	26	0
510	1015101065	Adult	16.3723	>5 - ≤18 years	>5 - ≤18 years	2	Upper, GI	Multiorgan			UNK	UNK	Bronchitis	SLE	0	N/A	0	yes	Pulmonary Embolism	Other	4	12	11	0	N/A	0	11.6	1	1	34	2.7	1	40	1	75	2	3	14	1	1	37	110	70	83.3333	100	0	0	20	0
510	1015101066	Adult	6.68583	>5 - ≤18 years	>5 - ≤18 years	2	GI	Gastrointestinal		BC, serology	Salmonella typhi	Salmonella Sp	Typhoid fever	No	0		1				12	7	6	0		1	11.2	1	1	30	8.3	2	140	1	67	2	2	26	2	2	37.8	90	60	70	100	0	0	28	0
510	1015101067	Adult	13.2977	>5 - ≤18 years	>5 - ≤18 years	1	Upper, Diar	Multiorgan		PCR, serology	DENV-2	Dengue	DHF I	Malnutrition	0		1				5	6	5	0		1	15	0	0	42	2.8	1	19	1	34	1	1	56	3	3	37.1	90	60	70	100	0	0	24	0
510	1015101068	Adult	8.34771	>5 - ≤18 years	>5 - ≤18 years	2	UTI, Diar	Multiorgan		Serology	Salmonella typhi	Salmonella Sp	Typhoid fever	No	0		1				11	4	3	0		1	10.5	1	1	30	6.1	2	112	1	60	2	2	30	2	2	37.6	110	70	83.3333	108	0	0	26	0
510	1015101069	Adult	3.41958	≤5 years	≤5 years	2	Lower	Respiratory			UNK	UNK	Bronchopneumonia	No	0		0				1	4	3	0		0	12.6	0	0	36	15.8	2	294	2	72	3	3	21	1	1	36.7	80	50	60	110	0	0	40	0
510	1015101070	Adult	7.38398	>5 - ≤18 years	>5 - ≤18 years	1	GI	Gastrointestinal		BC, PCR, serology	Salmonella typhi	Salmonella Sp	Typhoid fever	No	0		0				3	14	13	0		0	12.7	0	0	37	11.1	2	204	2	83	3	3	12	1	1	38	90	60	70	100	0	0	20	0
510	1015101071	Adult	5.51677	>5 - ≤18 years	>5 - ≤18 years	1	GI	Gastrointestinal		BC, serology	Salmonella typhi	Salmonella Sp	Sepsis	No	0	N/A	1	yes	UNK	UNK	6	4	3	0	N/A	1	11.2	1	1	32	3.8	1	17	1	66	2	2	36	3	3	38.3	90	60	70	100	0	0	24	0
510	1015101072	Adult	10.8857	>5 - ≤18 years	>5 - ≤18 years	2	Constitutional	Constitutional		PCR, serology	DENV-1	Dengue	DF	No	0		0				5	3	2	0		0	15.5	0	0	45	3.9	1	86	1	71	3	3	18	1	1	36.5	100	70	80	100	0	0	24	0
510	1015101073	Adult	7.08282	>5 - ≤18 years	>5 - ≤18 years	1	Constitutional	Constitutional			UNK	UNK	Viral infection	No	0		1				5	3	2	0		1	12.4	0	0	34	4.3	1	110	1	55	1	1	35	3	3	36.1	100	60	73.3333	100	0	0	24	0
510	1015101074	Adult	10.1273	>5 - ≤18 years	>5 - ≤18 years	2	Skin, GI	Multiorgan		PCR, NS1, serology	DENV-2	Dengue	DHF I	Malnutrition	0		1				4	6	5	0		1	17	0	0	48	2.9	1	33	1	60	2	2	23	1	1	36.5	90	60	70	100	0	0	28	0
510	1015101075	Adult	7.52088	>5 - ≤18 years	>5 - ≤18 years	2	Upper, GI	Multiorgan			UNK	UNK	Typhoid fever	No	0		1				6	4	3	0		1	12.4	0	0	37	2.5	1	122	1	32	1	1	60	3	3	36.9	90	60	70	90	0	0	24	0
510	1015101076	Adult	10.1903	>5 - ≤18 years	>5 - ≤18 years	2	Skin, Diar	Multiorgan	Reff Lab Only	PCR, NS1, serology	DENV-2&3	Dengue	Typhoid fever	No	0		1				6	3	2	0		1	14.3	0	0	42	2	1	134	1	47	1	1	37	3	3	37.4	90	60	70	92	0	0	24	0
510	1015101077	Adult	7.79466	>5 - ≤18 years	>5 - ≤18 years	1	CNS, GI	Multiorgan	Reff Lab Only	PCR, NS1, serology	DENV-3	Dengue	Encephalopathy metabolic	No	0		0				1	3	2	0		0	11.6	0	0	33	16	3	206	2	93	3	3	3	1	1	37	90	60	70	110	0	0	26	0
510	1015101078	Adult	5.69747	>5 - ≤18 years	>5 - ≤18 years	1	CNS, Upper	Multiorgan	Reff Lab Only	Serology	RSV	RSV	Tonsilopharyngitis	Cerebral palsy, Epilepsy, Malnutrition, Microsefali	0		0				1	5	4	0		0	12.4	0	0	38	28.4	3	474	2	63	2	2	25	2	2	37	90	60	70	110	0	0	24	0
510	1015101079	Adult	2.5681	≤5 years	≤5 years	1	Lower	Respiratory			UNK	UNK	Bronchopneumonia	No	0		0				2	7	6	0		0	11.9	0	0	37	11.7	2	249	2	74	3	3	23	1	1	38.7	100	70	80	120	0	0	48	1
580	1015801016	Adult	2.04791	≤5 years	≤5 years	2	CNS	CNS	Reff Lab Only	qPCR	HHV-6	Other	CMV disease	CMV	0		1				4	10	9	0		1	12.3	0	0	36.3	2.8	1	164	2	47.1	1	1	39	3	3	38.1	N/A	N/A		110	0	0	24	0
510	1015101081	Adult	7.06092	>5 - ≤18 years	>5 - ≤18 years	2	Upper, GI	Multiorgan			UNK	UNK	Viral infection	No	0		0				4	4	3	0		0	11.8	0	0	35	5.1	2	151	2	37	1	1	52	3	3	36.7	100	70	80	112	0	0	28	0
510	1015101082	Adult	4.55578	≤5 years	≤5 years	2	Upper, GI	Multiorgan			UNK	UNK	Viral infection	Malnutrition	0		1				5	5	4	0		1	12.8	0	0	38	11.1	2	154	2	56	1	1	38	3	3	36.7	90	60	70	110	0	0	26	0
510	1015101083	Adult	11.1704	>5 - ≤18 years	>5 - ≤18 years	2	Skin, GI	Multiorgan		PCR, serology	DENV-3	Dengue	DF	Obesity	0		1				4	8	7	0		1	14.5	0	0	42	1.9	1	111	1	61	2	2	32	2	2	37	110	70	83.3333	108	0	0	24	0
510	1015101084	Adult	9.05407	>5 - ≤18 years	>5 - ≤18 years	2	Upper	Respiratory	Reff Lab Only	Serology	Influenza A	Influenza	Typhoid fever	Epilepsy, delayed development	0		1				8	8	7	0		1	11.3	1	1	33	22.1	3	424	2	82	3	3	12	1	1	36.7	90	60	70	98	0	0	24	0
510	1015101085	Adult	2.8063	≤5 years	≤5 years	1	Lower	Respiratory	Reff Lab Only	Serology	Influenza A	Influenza	CAP	Anemia, Malnutrition	0		1				6	3	2	0		1	8.9	1	1	28	14	2	274	2	79	3	3	15	1	1	36.8	N/A	N/A		110	0	0	42	1
510	1015101086	Adult	1.78234	≤5 years	≤5 years	1	GI	Gastrointestinal			UNK	UNK	Abses cerebri	Heart Septal Defect, Malnutrition	0		0				3	55	54	0		0	13.4	0	0	46	23	3	314	2	82	3	3	14	1	1	40	N/A	N/A		140	0	0	42	1
510	1015101087	Adult	13.024	>5 - ≤18 years	>5 - ≤18 years	2	CNS, GI	Multiorgan			UNK	UNK	Bacterial meningitis	Malnutrition	0	N/A	77	yes	Sepsis	Septic shock	12	4	3	0	N/A	77	11.7	1	1	35	25.6	3	446	2	82	3	3	12	1	1	36.8	90	60	70	100	0	0	28	0
510	1015101088	Adult	4.81314	≤5 years	≤5 years	1	Lower	Respiratory			UNK	UNK	Bronchopneumonia	Malnutrition	0		0				6	6	5	0		0	12	0	0	36	8.1	2	374	2	67	2	2	28	2	2	36.7	N/A	N/A		110	0	0	50	1
510	1015101089	Adult	1.28405	≤5 years	≤5 years	2	Lower	Respiratory			UNK	UNK	Bronchopneumonia	Asthma bronchiale	0		0				6	6	5	0		0	11	0	0	34	12	2	304	2	38	1	1	51	3	3	36.7	N/A	N/A		120	0	0	54	1
510	1015101090	Adult	4.34771	≤5 years	≤5 years	2	Constitutional	Constitutional		PCR, NS1, serology	DENV-3	Dengue	DF	Obesity	0		0				3	6	5	0		0	13.7	0	0	41	3.4	1	264	2							38.4	110	70	83.3333	110	0	0	26	0
510	1015101091	Adult	6.62012	>5 - ≤18 years	>5 - ≤18 years	2	Diarrhea	Gastrointestinal		BC, serology	Salmonella typhi	Salmonella Sp	Typhoid fever	Malnutrition	0		1				10	9	8	0		1	11.4	1	1	33	5.4	2	112	1	65	2	2	29	2	2	36.9	90	60	70	120	0	0	38	1
510	1015101092	Adult	11.666	>5 - ≤18 years	>5 - ≤18 years	1	Upper, Skin	Multiorgan	Reff Lab Only	Serology	DENV	Dengue	Typhoid fever	No	0		77				10	7	6	0		77	12.4	0	0	36	6.6	2	99	1	63	2	2	36	3	3	36	100	70	80	92	0	0	24	0
510	1015101093	Adult	3.55373	≤5 years	≤5 years	1	GI	Gastrointestinal		PCR, NS1, serology	DENV-2	Dengue	DHF I	No	0		0				3	9	8	0		0	11.7	0	0	34.7	4.3	1	209	2							39.7	100	70	80	100	0	0	25	0
510	1015101094	Adult	13.848	>5 - ≤18 years	>5 - ≤18 years	2	GI	Gastrointestinal		PCR, NS1, serology	DENV-3	Dengue	DHF I	No	0		1				3	6	5	0		1	14.6	0	0	42	3	1	64	1	59	2	2	36	3	3	38	100	60	73.3333	88	0	0	28	0
510	1015101095	Adult	10.2861	>5 - ≤18 years	>5 - ≤18 years	1	Lower, GI	Multiorgan	Clin Diag not Confirm		UNK	UNK	Typhoid fever	Heart Septal defect	0		1				9	5	4	0		1	11.5	0	0	33	6.8	2	178	2	51	1	1	41	3	3	38.3	100	60	73.3333	96	0	0	24	0
510	1015101096	Adult	8.38604	>5 - ≤18 years	>5 - ≤18 years	2	GI	Gastrointestinal		Serology	DENV	Dengue	DHF I	Malnutrition	0		1				7	4	3	0		1	15.6	0	0	44	6	2	22	1	31	1	1	54	3	3	36.5	90	50	63.3333	84	0	0	24	0
510	1015101097	Adult	12.2491	>5 - ≤18 years	>5 - ≤18 years	2	CNS, GI	Multiorgan			UNK	UNK	Encephalitis	No	0		0				1	3	2	0		0	10.6	1	1	31	11	3	283	2	73	3	3	25	2	2	37.1	90	60	70	110	0	0	28	0
510	1015101098	Adult	8.27105	>5 - ≤18 years	>5 - ≤18 years	2	CNS, Diar	Multiorgan			UNK	UNK	Dysentri	Cerebral palsy	0		0				3	3	2	0		0	10.9	1	1	30	7.3	2	210	2	58	2	2	20	1	1	37.8	90	60	70	100	0	0	28	0
510	1015101099	Adult	3.09377	≤5 years	≤5 years	1	Lower, Skin, Diarr	Multiorgan			UNK	UNK	Diarrhea	Abdominal TB	0		77				12	8	7	0		77	10.7	1	1	32	21	3	574	2	84	3	3	11	1	1	38.1	100	70	80	130	0	0	64	1
510	1015101100	Adult	15.77	>5 - ≤18 years	>5 - ≤18 years	1	GI	Gastrointestinal		Serology	Salmonella typhi	Salmonella Sp	Typhoid fever	No	0		1				8	7	6	0		1	12.1	1	1	33	6.7	2	57	1	60	2	2	33	2	2	38.9	110	70	83.3333	102	0	0	20	0
510	1015101101	Adult	7.17864	>5 - ≤18 years	>5 - ≤18 years	2	Upper, GI	Multiorgan			UNK	UNK	Cellulitis	Hypothyroid, Delay development	0		0				3	6	5	0		0	13.1	0	0	39	24.9	3	204	2	68	2	2	30	2	2	37	N/A	N/A		100	0	0	22	0
510	1015101102	Adult	17.2567	>5 - ≤18 years	>5 - ≤18 years	2	GI	Gastrointestinal		BC, serology	Salmonella typhi	Salmonella Sp	Typhoid fever	No	0		1				6	9	8	0		1	13.9	0	0	41	7.9	2	180	2	79	2	3	18	2	1	37.8	110	70	83.3333	88	0	0	20	0
510	1015101103	Adult	3.436	≤5 years	≤5 years	2	Upper, GI	Multiorgan	Reff Lab Only	Serology	Influenza B	Influenza	CAP	No	0		77				4	4	3	0		77	11.5	0	0	35	30.9	3	193	2	84	3	3	14	1	1	38.5	90	60	70	120	0	0	36	0
510	1015101104	Adult	15.989	>5 - ≤18 years	>5 - ≤18 years	2	Skin, GI	Multiorgan	Reff Lab Only	Serology	Rickettsia typhi	Rickettsia Sp	Typhoid fever	Anemia	0		1				8	5	4	0		1	10.2	1	1	30	4.5	2	66	1	53	2	1	39	2	3	37	110	70	83.3333	92	0	0	20	0
510	1015101105	Adult	1.06776	≤5 years	≤5 years	1	CNS, Lower, Diarr	Multiorgan			UNK	UNK	Bacterial Meningoencephalitis	No	0		0				4	5	4	0		0	11.5	0	0	32	11	2	247	2	70	2	2	25	2	2	37.1	80	50	60	120	0	0	46	1
510	1015101106	Adult	3.78371	≤5 years	≤5 years	2	Upper, GI	Multiorgan			UNK	UNK	Tonsilopharyngitis	Malnutrition	0		0				5	5	4	0		0	10.4	1	1	30	7.5	2	231	2	62	2	2	24	1	1	38	90	60	70	110	0	0	28	0
510	1015101107	Adult	14.5161	>5 - ≤18 years	>5 - ≤18 years	1	Upper, GI	Multiorgan		PCR, serology	Salmonella typhi	Salmonella Sp	Typhoid fever	No	0		1				10	10	9	0		1	10.3	1	1	29	3.4	1	74	1	67	2	2	29	2	2	38.5	110	80	90	90	0	0	20	0
510	1015101108	Adult	2.141	≤5 years	≤5 years	1	Upper, Diar	Multiorgan		PCR, NS1, serology	DENV-1	Dengue	DF	Malnutrition	0		0				6	4	3	0		0	10.8	1	1	33	6.3	2	136	1	20	1	1	76	3	3	37	90	60	70	110	0	0	24	0
510	1015101109	Adult	15.0691	>5 - ≤18 years	>5 - ≤18 years	1	Diarrhea	Gastrointestinal		PCR, serology	DENV-4	Dengue	DHF I	No	0		1				6	5	4	0		1	14.9	0	0	40	6.6	2	112	1	56	2	1	33	2	2	38.4	100	70	80	80	0	0	20	0
510	1015101110	Adult	5.96304	>5 - ≤18 years	>5 - ≤18 years	2	Skin, GI	Multiorgan		NS1, serology	DENV	Dengue	DF	No	0		0				5	4	3	0		0	14.7	0	0	42	8.8	2	51	1							39.6	90	60	70	96	0	0	28	0
510	1015101111	Adult	7.77276	>5 - ≤18 years	>5 - ≤18 years	2	CNS, Upper, GI	Multiorgan			UNK	UNK	Viral Meningoencephalitis	Epilepsy	0		0				1	8	7	0		0	13.5	0	0	41	15	3	389	2	42	1	1	43	3	3	37.8	100	60	73.3333	110	0	0	26	0
510	1015101112	Adult	13.4209	>5 - ≤18 years	>5 - ≤18 years	1	GI	Gastrointestinal		PCR, NS1	DENV-2	Dengue	DHF I	No	0		1				3	6	5	0		1	14.5	0	0	43	1.9	1	41	1	61	2	2	29	2	2	36.8	110	80	90	102	0	0	28	0
510	1015101113	Adult	7.83573	>5 - ≤18 years	>5 - ≤18 years	1	GI	Gastrointestinal		PCR, NS1, serology	DENV-3	Dengue	DF	No	0		1				10	4	3	0		1	11.4	1	1	32	5.3	2	90	1	29	1	1	65	3	3	38.3	90	60	70	104	0	0	30	0
510	1015101114	Adult	8.72827	>5 - ≤18 years	>5 - ≤18 years	1	CNS, GI	Multiorgan	Reff Lab Only	PCR, NS1, serology	DENV-3	Dengue	Encephalitis	No	0		1				2	5	4	0		1	12.9	0	0	38	6.7	2	214	2	72	3	3	17	1	1	35.4	100	70	80	96	0	0	24	0
510	1015101115	Adult	16.5667	>5 - ≤18 years	>5 - ≤18 years	1	Diarrhea	Gastrointestinal		PCR, NS1, serology	DENV-1	Dengue	DF	No	0		0				3	6	5	0		0	15.5	0	0	46	3.1	1	32	1	63	2	2	29	2	2	38.9	110	70	83.3333	96	0	0	20	0
510	1015101116	Adult	8.03559	>5 - ≤18 years	>5 - ≤18 years	1	GI	Gastrointestinal		PCR, NS1, serology	DENV-2	Dengue	DHF I	No	0		1				3	7	6	0		1	13.8	0	0	41	6.7	2	187	2	60	2	2	32	2	2	38	90	60	70	120	0	0	26	0
510	1015101117	Adult	17.5852	>5 - ≤18 years	>5 - ≤18 years	1	GI	Gastrointestinal		PCR, NS1, serology	DENV-3	Dengue	Dengue infection without warning sign		0		1				5	6	5	0		1	14.2	0	0	41	3.8	1	45	1	76	2	3	16	2	1	36.6	110	70	83.3333	88	0	0	20	0
510	1015102001	Pediatric	56	>45 - ≤65 years	>18 years	2	Upper, UTI, GI	Multiorgan			UNK	UNK	Cholangitis	Cholelithiasis	0	N/A	77	yes	UNK	UNK	8	11	10	0	N/A	77	7.5	1	1	22	15.5	3	649	2	82	2	2	8	1	1	39.1	140	80	100	92	0	0	24	0
510	1015102002	Pediatric	40.3559	>25 - ≤45 years	>18 years	1	CNS, Lower, GI	Multiorgan	Reff Lab Only	Serology	Influenza A	Influenza	Tendonitis	Lung TB	0		0				1	18	17	0		0	13	0	0	39	17.4	3	209	2	95	3	3	2	1	1	38.5	100	60	73.3333	86	0	0	28	0
510	1015102003	Pediatric	26.2888	>25 - ≤45 years	>18 years	2	Upper, Skin	Multiorgan		BC	Staphylococcus aureus	Other	Viral infection	SLE	0		0				8	7	6	0		0	11.7	1	1	35	2.4	1	118	1	33	1	1	58	3	3	38.3	100	60	73.3333	96	0	0	20	0
510	1015102004	Pediatric	21.6975	>18 - ≤25 years	>18 years	1	UTI, Diar	Multiorgan		PCR, serology	DENV-1	Dengue	DHF I	No	0		1				4	6	5	0		1	16.2	0	0	46	2	1	80	1							38.5	120	80	93.3333	96	0	0	22	0
510	1015102005	Pediatric	35.3593	>25 - ≤45 years	>18 years	2	Lower, Diar	Multiorgan	Reff Lab Only	Sputum PCR	Streptococcus pneumoniae	Streptococcus pneumoniae	Fever	No	0		77				13	16	15	0		77	10.5	1	1	31	10	3	304	2	88	3	3	7	1	1	38.3	110	70	83.3333	104	0	0	24	0
510	1015102006	Pediatric	58.642	>45 - ≤65 years	>18 years	1	Upper, UTI, Diarr	Multiorgan			UNK	UNK	UTI	No	0		1				4	9	8	0		1	11.3	1	1	32	15.3	3	222	2	83	2	2	8	1	1	39.2	110	80	90	92	0	0	24	0
510	1015102007	Pediatric	20.4545	>18 - ≤25 years	>18 years	1	Skin, GI	Multiorgan		PCR, serology	DENV-2	Dengue	DHF I	No	0		0				4	5	4	0		0	15.2	0	0	44	3	1	115	1	31	1	1	62	3	3	39.1	120	70	86.6667	84	0	0	20	0
510	1015102008	Pediatric	40.7064	>25 - ≤45 years	>18 years	1	UTI, Skin, HB	Multiorgan	Reff Lab Only	faeces mic	Ascaris lumbricoides	Other	Typhoid fever	No	0	N/A	77	yes	Septic Shock	Septic shock	5	10	9	0	N/A	77	7.9	1	1	22	4.3	2	90	1	76	2	2	18	2	2	39.2	100	60	73.3333	128	0	0	24	0
510	1015102009	Pediatric	58.1574	>45 - ≤65 years	>18 years	2	HB	Gastrointestinal			UNK	UNK	Cholangitis	Choledocolithiasis, Tumor Pancreas	0		0				1	40	39	0		0	3.3	1	1	12	26.4	3	554	2	94	3	3	5	1	1	36.5	120	70	86.6667	98	0	0	20	0
510	1015102010	Pediatric	25.2019	>25 - ≤45 years	>18 years	1	Constitutional	Constitutional	Reff Lab Only	PCR, serology	Rickettsia typhi	Rickettsia Sp	Typhoid fever	No	0		77				7	7	6	0		77	17.7	0	0	48	14.6	3	71	1	83	2	2	13	1	1	39.6	120	80	93.3333	120	0	0	28	0
510	1015102011	Pediatric	22.2697	>18 - ≤25 years	>18 years	2	Upper, Diar	Multiorgan	Reff Lab Only	PCR, NS1, serology	DENV-3	Dengue	Typhoid fever	No	0		1				5	6	5	0		1	12.3	0	0	37	1.8	1	64	1							39.1	110	70	83.3333	96	0	0	22	0
510	1015102012	Pediatric	78.4148	>65 years	>18 years	1	CNS, Lower, Diarr	Multiorgan			UNK	UNK	Diarrhea	HHD, Stroke	0		0				2	4	3	0		0	14.1	0	0	41	20.2	3	140	1	91	3	3	6	1	1	39.2	170	110	130	96	0	0	28	0
510	1015102013	Pediatric	45.3032	>45 - ≤65 years	>18 years	2	Upper, Skin	Multiorgan			UNK	UNK	UTI	No	0		0				4	7	6	0		0	11.7	1	1	34	12.2	3	247	2	72	2	2	18	2	2	38.5	120	80	93.3333	92	0	0	22	0
510	1015102014	Pediatric	44.1396	>25 - ≤45 years	>18 years	1	Upper	Respiratory		PCR, serology	DENV-3	Dengue	DHF I	No	0		1				3	7	6	0		1	14.8	0	0	43	3.1	1	78	1	77	2	2	16	2	2	38.3	110	70	83.3333	88	0	0	20	0
510	1015102015	Pediatric	22.256	>18 - ≤25 years	>18 years	2	GI	Gastrointestinal		PCR, serology	DENV-3	Dengue	DF	No	0		0				4	4	3	0		0	14.5	0	0	41	2.3	1	61	1	47	2	2	43	2	2	38.3	120	80	93.3333	108	0	0	20	0
510	1015102016	Pediatric	66.4367	>65 years	>18 years	2	Upper, Diar	Multiorgan	Reff Lab Only	PCR, serology	Rickettsia typhi	Rickettsia Sp	Bronchitis	Asthma bronchiale	0		1				8	6	5	0		1	13.9	0	0	39	6.4	2	134	1	73	2	2	19	2	2	39.7	160	80	106.667	102	0	0	22	0
510	1015102017	Pediatric	71.3895	>65 years	>18 years	2	Upper	Respiratory	Reff Lab Only	PCR, serology	Chikungunya	Chikungunya	Dengue fever	No	0		0				2	8	7	0		0	13.2	0	0	39	6.8	2	161	2	84	3	3	8	1	1	39.2	110	70	83.3333	110	0	0	20	0
510	1015102018	Pediatric	47.2005	>45 - ≤65 years	>18 years	2	Lower, UTI	Multiorgan			UNK	UNK	UTI	Hypertension	0		0				8	4	3	0		0	14	0	0	41	13.5	3	258	2	90	3	3	7	1	1	38.4	142	85	104	112	0	0	24	0
510	1015102019	Pediatric	26.2341	>25 - ≤45 years	>18 years	1	UTI, Diar	Multiorgan		PCR, serology	Leptospira	Leptospira	Leptospirosis	No	0		1				6	5	4	0		1	11.8	1	1	33	9.6	2	114	1	88	3	3	7	1	1	38.6	100	60	73.3333	100	0	0	20	0
510	1015102020	Pediatric	24.345	>18 - ≤25 years	>18 years	1	Skin, Diar	Multiorgan	Reff Lab Only	PCR, serology	Rickettsia typhi	Rickettsia Sp	Typhoid fever	No	0		0				8	6	5	0		0	13.7	0	0	37	10.3	3	110	1	65	2	2	26	2	2	39.8	120	70	86.6667	100	0	0	20	0
510	1015102021	Pediatric	19.2088	>18 - ≤25 years	>18 years	2	Lower, GI	Multiorgan		Serology	Salmonella typhi	Salmonella Sp	Typhoid fever	No	0		1				13	8	7	0		1	12.1	0	0	34	7.7	2	208	2	66	2	2	23	2	2	40.1	110	70	83.3333	76	0	0	24	0
510	1015102022	Pediatric	52.783	>45 - ≤65 years	>18 years	1	Upper, GI	Multiorgan	Reff Lab Only	Serology	Influenza A	Influenza	Dengue fever	COPD, Hypertension	0		0				3	7	6	0		0	17.5	0	0	48	9.7	2	169	2	69	2	2	19	2	2	39	140	60	86.6667	112	0	0	22	0
510	1015102023	Pediatric	20.6105	>18 - ≤25 years	>18 years	2	Skin, GI	Multiorgan	Reff Lab Only	PCR, serology	DENV-3	Dengue	Typhoid fever	No	0		1				6	4	3	0		1	12.9	0	0	37.9	4.3	2	66	1							38.4	120	60	80	100	0	0	24	0
510	1015102024	Pediatric	21.6126	>18 - ≤25 years	>18 years	2	UTI, Skin, GI	Multiorgan	Reff Lab Only	PCR, NS1, serology	DENV-3	Dengue	Morbili	No	0		0				5	8	7	0		0	13.5	0	0	36	7.1	2	158	2	83	2	2	9	1	1	39.8	110	70	83.3333	120	0	0	24	0
510	1015102025	Pediatric	19.1211	>18 - ≤25 years	>18 years	2	Diarrhea	Gastrointestinal		Serology	Salmonella typhi	Salmonella Sp	Typhoid fever	No	0		1				10	8	7	0		1	10.4	1	1	30	2.9	1	44	1	85	3	3	12	1	1	38.7	120	80	93.3333	104	0	0	20	0
510	1015102026	Pediatric	29.6674	>25 - ≤45 years	>18 years	1	GI	Gastrointestinal	Clin Diag not Confirm		UNK	UNK	Typhoid fever	Lymphadenitis TB	0		77				8	5	4	0		77	14.3	0	0	41	11.6	3	220	2	69	2	2	22	2	2	36.9	110	80	90	88	0	0	20	0
510	1015102027	Pediatric	30.4942	>25 - ≤45 years	>18 years	2	Skin, GI	Multiorgan			UNK	UNK	Acute leukemia	Multiple myeloma	0	N/A	1	yes	UNK	UNK	8	7	6	0	N/A	1	8.3	1	1	23.9	2.1	1	7	1	45	2	2	53	3	3	39	130	90	103.333	112	0	0	26	0
510	1015102028	Pediatric	74.5133	>65 years	>18 years	2	Lower, UTI, Diarr	Multiorgan		Urine culture	Escherichia coli	Escherichia coli	UTI	HHD, CHF	0		0				4	3	2	0		0	13.2	0	0	39	7.5	2	194	2	81	2	2	16	2	2	36.8	140	80	100	88	0	0	20	0
510	1015102029	Pediatric	35.7344	>25 - ≤45 years	>18 years	1	Lower, Diar	Multiorgan		PCR	DENV-3	Dengue	DHF I	No	0		0				5	4	3	0		0	11.1	1	1	31	6.3	2	64	1	83	2	2	8	1	1	37.6	100	60	73.3333	100	0	0	32	0
510	1015102030	Pediatric	21.6756	>18 - ≤25 years	>18 years	1	GI	Gastrointestinal	Reff Lab Only	PCR, serology	Rickettsia typhi	Rickettsia Sp	Typhoid fever	No	0		0				7	9	8	0		0	15.2	0	0	42	7.2	2	47	1	64	2	2	28	2	2	37.3	120	80	93.3333	100	0	0	20	0
510	1015102031	Pediatric	31.4825	>25 - ≤45 years	>18 years	2	Upper, Skin, HB	Multiorgan	Clin Diag not Confirm		UNK	UNK	Leptospirosis	No	0		1				3	5	4	0		1	13	0	0	39	22.3	3	197	2	93	3	3	4	1	1	38.1	130	90	103.333	100	0	0	20	0
510	1015102032	Pediatric	38.2423	>25 - ≤45 years	>18 years	2	HB	Gastrointestinal		PCR, serology	Leptospira	Leptospira	Leptospirosis	No	1	14	1				6	16	15	1	14	1	14.6	0	0	39	26.6	3	90	1	92	3	3	3	1	1	38.1	80	60	66.6667	104	0	0	24	0
510	1015102033	Pediatric	31.8001	>25 - ≤45 years	>18 years	1	Diarrhea	Gastrointestinal	Reff Lab Only	PCR, serology	DENV-3	Dengue	Colitis TB	Evans syndrome (duscussed), Lung TB	0		77				2	8	7	0		77	8.7	1	1	27	4.2	2	50	1	78	2	2	15	1	1	38.1	100	70	80	100	0	0	20	0
510	1015102034	Pediatric	30.8309	>25 - ≤45 years	>18 years	2	Skin, GI	Multiorgan			UNK	UNK	SLE	SLE	0		0				4	3	2	0		0	12.2	0	0	35	3.7	1	196	2	69	2	2	25	2	2	38.4	100	70	80	105	0	0	20	0
510	1015102035	Pediatric	45.8289	>45 - ≤65 years	>18 years	1	GI	Gastrointestinal		Serology	DENV	Dengue	DHF I	No	0		0				3	4	3	0		0	16.9	0	0	47	6.6	2	71	1	76	2	2	20	2	2	36.5	100	60	73.3333	80	0	0	20	0
510	1015102036	Pediatric	55.1841	>45 - ≤65 years	>18 years	2	GI	Gastrointestinal	Reff Lab Only	Serology	Rickettsia typhi	Rickettsia Sp	Typhoid fever	No	0		1				6	8	7	0		1	15.2	0	0	44	13	3	185	2	77	2	2	14	1	1	37	120	60	80	90	0	0	20	0
510	1015102037	Pediatric	55.2444	>45 - ≤65 years	>18 years	2	Upper, Diar	Multiorgan		Serology	Leptospira	Leptospira	Leptospirosis	No	0		77				6	9	8	0		77	13.1	0	0	38	12.6	3	167	2	82	2	2	12	1	1	37.5	120	60	80	96	0	0	20	0
510	1015102038	Pediatric	80.8268	>65 years	>18 years	2	GI	Gastrointestinal			UNK	UNK	Cellulitis	No	0		0				5	10	9	0		0	13.2	0	0	38	13.1	3	131	1	84	3	3	9	1	1	38	110	70	83.3333	80	0	0	20	0
510	1015102039	Pediatric	51.0089	>45 - ≤65 years	>18 years	2	Lower, GI	Multiorgan			UNK	UNK	Cellulitis	CHF, CKD, HHD, Hypertension	0		0				5	9	8	0		0	12.1	0	0	36	14.2	3	204	2	80	2	2	12	1	1	36	150	90	110	72	0	0	20	0
510	1015102040	Pediatric	28.5366	>25 - ≤45 years	>18 years	2	Skin, GI	Multiorgan		PCR, serology	DENV-3	Dengue	DHF I	No	0		1				7	3	2	0		1	17.1	0	0	48	4.3	2	82	1	50	2	2	35	2	2	36.8	150	100	116.667	96	0	0	20	0
510	1015102041	Pediatric	38.3956	>25 - ≤45 years	>18 years	2	Skin, GI	Multiorgan		Serology	DENV	Dengue	DHF I	No	0		0				7	4	3	0		0	15.4	0	0	45	8.9	2	25	1	64	2	2	32	2	2	36.5	130	80	96.6667	68	0	0	20	0
510	1015102042	Pediatric	25.2621	>25 - ≤45 years	>18 years	2	Upper, GI	Multiorgan			UNK	UNK	Peritonitis	Obesity	1	17	1				11	31	30	1	17	1	14.9	0	0	43	10.2	3	476	2	63	2	2	20	2	2	37.8	110	60	76.6667	100	0	0	20	0
510	1015102043	Pediatric	56.9774	>45 - ≤65 years	>18 years	1	GI	Gastrointestinal	Reff Lab Only	PCR, serology	Chikungunya	Chikungunya	Viral infection	No	0		0				5	7	6	0		0	15.1	0	0	42	6.1	2	118	1	28	1	1	64	3	3	37.5	130	80	96.6667	96	0	0	20	0
510	1015102044	Pediatric	47.6687	>45 - ≤65 years	>18 years	2	GI	Gastrointestinal	Reff Lab Only	Serology	Rickettsia typhi	Rickettsia Sp	Typhoid fever	No	0		77				7	7	6	0		77	12.7	0	0	37	7.7	2	181	2	53	2	2	38	2	2	37.1	110	70	83.3333	84	0	0	24	0
510	1015102045	Pediatric	56.5859	>45 - ≤65 years	>18 years	1	Upper, Diar	Multiorgan			UNK	UNK	Typhoid fever	Anemia	0		1				9	6	5	0		1	11.2	1	1	32	6.1	2	163	2	75	2	2	17	2	2	37.1	120	70	86.6667	64	0	0	20	0
510	1015102046	Pediatric	28.95	>25 - ≤45 years	>18 years	1	Skin, GI	Multiorgan	Reff Lab Only	PCR, serology	Chikungunya	Chikungunya	Viral infection	No	0		0				2	7	6	0		0	16.9	0	0	46	7.3	2	148	1	68	2	2	21	2	2	39.4	120	70	86.6667	130	0	0	20	0
510	1015102047	Pediatric	72.0055	>65 years	>18 years	2	Diarrhea	Gastrointestinal	Reff Lab Only	Serology	Leptospira	Leptospira	Gastroenteritis	No	0		1				5	4	3	0		1	13	0	0	36	18.1	3	119	1	94	3	3	3	1	1	37.8	130	80	96.6667	98	0	0	22	0
510	1015102048	Pediatric	21.6263	>18 - ≤25 years	>18 years	2	CNS, Diar	Multiorgan			UNK	UNK	Diarrhea	No	0		0				3	3	2	0		0	12.4	0	0	36	23	3	208	2	86	3	3	7	1	1	38	100	60	73.3333	100	0	0	20	0
510	1015102049	Pediatric	20.9555	>18 - ≤25 years	>18 years	2	Skin	Skin and Soft tissue	Reff Lab Only	PCR, serology	Chikungunya	Chikungunya	Cellulitis	No	0		1				1	4	3	0		1	11.6	1	1	36	8.6	2	300	2	73	2	2	17	2	2	38.2	120	80	93.3333	110	0	0	20	0
510	1015102050	Pediatric	40.4654	>25 - ≤45 years	>18 years	1	Skin, Diar	Multiorgan		PCR, serology	Leptospira	Leptospira	Leptospirosis	No	0		1				10	9	8	0		1	14.9	0	0	40	27.6	3	285	2	80	2	2	9	1	1	36.5	110	70	83.3333	104	0	0	20	0
510	1015102051	Pediatric	62.423	>45 - ≤65 years	>18 years	1	Lower, GI	Multiorgan		Sputum mic	Mycobacterium tuberculosis	Mycobacterium tuberculosis	Pneumonia	Lung TB	0	N/A	77	yes	Respiratory Failure	Respiratory Failure	2	15	14	0	N/A	77	11.2	1	1	34	9.8	2	494	2	88	3	3	6	1	1	38.1	100	70	80	96	0	0	26	0
510	1015102052	Pediatric	68.9719	>65 years	>18 years	2	Lower, GI	Multiorgan	Reff Lab Only	PCR, serology	Influenza A H3N2	Influenza	CAP	DM type II, Hypertension	0		77				3	8	7	0		77	10.3	1	1	30	10.3	3	289	2	82	2	2	9	1	1	37	130	80	96.6667	92	0	0	24	0
510	1015102053	Pediatric	41.18	>25 - ≤45 years	>18 years	1	Lower, UTI, HB	Multiorgan		PCR, serology	Leptospira	Leptospira	Leptospirosis	No	0		1				6	7	6	0		1	14.8	0	0	42	13.3	3	9	1	90	3	3	4	1	1	37.9	90	60	70	92	0	0	20	0
510	1015102054	Pediatric	87.165	>65 years	>18 years	2	Lower, GI	Multiorgan		sputum culture	Klebsiella pneumoniae	Other	CAP	COPD, Malnutrtition	0		0				3	15	14	0		0	14.1	0	0	43	12.7	3	244	2	83	2	2	6	1	1	37	90	60	70	112	0	0	26	0
510	1015102055	Pediatric	71.6359	>65 years	>18 years	2	Diarrhea	Gastrointestinal			UNK	UNK	GEA	CHF	0		0				2	4	3	0		0	11.4	1	1	34	15	3	152	2	88	3	3	7	1	1	37.8	120	70	86.6667	110	0	0	22	0
510	1015102056	Pediatric	34.2779	>25 - ≤45 years	>18 years	2	Upper, Skin, GI	Multiorgan			UNK	UNK	UTI	Haemorrhoid	0		1				7	7	6	0		1	12.7	0	0	38	7.9	2	180	2	88	3	3	6	1	1	39.1	110	70	83.3333	110	0	0	28	0
510	1015102057	Pediatric	24.1478	>18 - ≤25 years	>18 years	1	GI	Gastrointestinal	Reff Lab Only	PCR, serology	Rickettsia typhi	Rickettsia Sp	Dengue fever	No	0		1				6	8	7	0		1	14.6	0	0	39	9.7	2	75	1	78	2	2	13	1	1	38.8	100	60	73.3333	120	0	0	20	0
510	1015102058	Pediatric	23.3676	>18 - ≤25 years	>18 years	1	Upper, Skin, Diarr	Multiorgan		Serology	DENV	Dengue	DHF I	No	0		77				5	6	5	0		77	20.8	0	0	58	8	2	18	1	69	2	2	22	2	2	36.5	110	70	83.3333	88	0	0	20	0
510	1015102059	Pediatric	39.7755	>25 - ≤45 years	>18 years	1	Lower	Respiratory		sputum culture	Acinetobacter baumanii	Other	CAP	Asthma bronchiale, COPD,	0		1				3	6	5	0		1	9.9	1	1	33	36.6	3	419	2	84	3	3	9	1	1	37.5	100	60	73.3333	120	0	0	30	0
510	1015102060	Pediatric	40.4709	>25 - ≤45 years	>18 years	1	Lower, GI	Multiorgan	Reff Lab Only	sputum PCR	Streptococcus pneumoniae	Streptococcus pneumoniae	CAP	Lung TB	0		0				6	7	6	0		0	13.1	0	0	37	14.9	3	198	2	87	3	3	10	1	1	36.3	100	70	80	92	0	0	28	0
510	1015102061	Pediatric	53.3361	>45 - ≤65 years	>18 years	2	GI	Gastrointestinal		BC	Escherichia coli	Escherichia coli	UTI	CAD, DM type II	0		0				5	37	36	0		0	12.4	0	0	36	23.9	3	138	1	92	3	3	3	1	1	38.3	130	80	96.6667	120	0	0	20	0
510	1015102062	Pediatric	32.1561	>25 - ≤45 years	>18 years	2	Skin, GI	Multiorgan	Reff Lab Only	Sputum PCR	Streptococcus pneumoniae	Streptococcus pneumoniae	CAP	No	0		0				6	16	15	0		0	12.2	0	0	36	11.4	3	123	1	90	3	3	5	1	1	38.5	90	60	70	120	0	0	34	0
510	1015102063	Pediatric	32.2902	>25 - ≤45 years	>18 years	2	Lower, Diar	Multiorgan	Reff Lab Only	Sputum PCR	Streptococcus pneumoniae	Streptococcus pneumoniae	CAP	Lung TB	0		0				2	14	13	0		0	10.7	1	1	35	12	3	495	2	77	2	2	16	2	2	37.4	120	80	93.3333	100	0	0	28	0
510	1015102064	Pediatric	35.7344	>25 - ≤45 years	>18 years	2	Lower	Respiratory			UNK	UNK	Pleural effusion	No	0		77				1	9	8	0		77	11.7	1	1	35	9.6	2	366	2	69	2	2	20	2	2	36.9	120	80	93.3333	96	0	0	26	0
510	1015102065	Pediatric	32.9911	>25 - ≤45 years	>18 years	2	Lower, Diar	Multiorgan			UNK	UNK	Diarrhea	Heart Septal defect, CHF	0		0				2	5	4	0		0	12.7	0	0	39	9.7	2	150	1	83	2	2	11	1	1	36.5	130	80	96.6667	96	0	0	24	0
510	1015102066	Pediatric	19.0527	>18 - ≤25 years	>18 years	2	Upper, Skin, GI	Multiorgan		Serology	DENV	Dengue	DHF I	No	0		77				4	5	4	0		77	17.8	0	0	48	2.4	1	67	1	44	1	1	43	2	2	37.6	90	60	70	92	0	0	20	0
510	1015102067	Pediatric	39.1102	>25 - ≤45 years	>18 years	1	Skin, GI	Multiorgan		PCR, NS1, serology	DENV-4	Dengue	DHF I	Hypertension	0		1				3	6	5	0		1	17.7	0	0	53	4.6	2	25	1	52	2	2	33	2	2	36	170	100	123.333	72	0	0	20	0
510	1015102068	Pediatric	76.0192	>65 years	>18 years	1	Lower	Respiratory		sputum culture	Enterobacter cloacae	Other	CAP	COPD, Lung TB	0		77				4	16	15	0		77	11.6	1	1	35	15.4	3	369	2	90	3	3	3	1	1	36	130	90	103.333	88	0	0	26	0
510	1015102069	Pediatric	19.0856	>18 - ≤25 years	>18 years	1	Skin, Diar	Multiorgan			UNK	UNK	Drug eruption ec OAT	Lymphadenitis TB	0		0				2	9	8	0		0	13.6	0	0	38	2.8	1	144	1	45	2	2	38	2	2	38.4	110	70	83.3333	100	0	0	22	0
510	1015102070	Pediatric	24.3559	>18 - ≤25 years	>18 years	2	Upper, GI	Multiorgan	Clin Diag not Confirm		UNK	UNK	Typhoid fever	No	0		1				10	5	4	0		1	12.2	0	0	37	6.4	2	330	2							36.2	110	70	83.3333	84	0	0	20	0
510	1015102071	Pediatric	42.6146	>25 - ≤45 years	>18 years	1	Upper, GI	Multiorgan	Clin Diag not Confirm		UNK	UNK	Typhoid fever	No	0		0				4	5	4	0		0	18.1	0	0	51	12	3	174	2							37	110	80	90	100	0	0	16	0
510	1015102072	Pediatric	28.46	>25 - ≤45 years	>18 years	1	Skin, GI	Multiorgan	Reff Lab Only	PCR, serology	Rickettsia typhi	Rickettsia Sp	Leptospirosis	No	0		0				6	6	5	0		0	14.1	0	0	39	6.7	2	57	1	76	2	2	14	1	1	37.8	120	80	93.3333	110	0	0	20	0
510	1015102073	Pediatric	38.5407	>25 - ≤45 years	>18 years	1	GI	Gastrointestinal	Reff Lab Only	PCR, serology	Rickettsia typhi	Rickettsia Sp	Typhoid fever	No	0		1				8	7	6	0		1	14.1	0	0	40	10	3	179	2	61	2	2	29	2	2	38.1	110	80	90	84	0	0	20	0
510	1015102074	Pediatric	19.0965	>18 - ≤25 years	>18 years	2	GI	Gastrointestinal		Serology	Salmonella typhi	Salmonella Sp	Typhoid fever	Grave's disease	0		0				10	5	4	0		0	14.3	0	0	41	4.8	2	140	1	56	2	2	35	2	2	36.7	100	60	73.3333	120	0	0	20	0
510	1015102075	Pediatric	55.3785	>45 - ≤65 years	>18 years	2	GI	Gastrointestinal		PCR, NS1, serology	DENV-3	Dengue	DHF I	Gastric ulcer, Duodenal polip, Hypertension, Osteoarthritis	0		0				4	8	7	0		0	13.6	0	0	39	2.9	1	173	2	63	2	2	27	2	2	38.6	150	90	110	88	0	0	20	0
510	1015102076	Pediatric	22.6831	>18 - ≤25 years	>18 years	1	Lower, Skin, GI	Multiorgan	Reff Lab Only	Sputum PCR	Streptococcus pneumoniae	Streptococcus pneumoniae	Lupus Nefritis	CHF, CKD, SLE	0		0				8	18	17	0		0	7.2	1	1	21	4.9	2	69	1	62	2	2	30	2	2	37.6	160	90	113.333	100	0	0	20	0
510	1015102077	Pediatric	19.666	>18 - ≤25 years	>18 years	1	HB	Gastrointestinal			UNK	UNK	Viral infection	Extra pulmonary TB	0	N/A	77	yes	UNK	UNK	5	9	8	0	N/A	77	9.7	1	1	28	1.9	1	71	1	65	2	2	23	2	2	39.9	90	70	76.6667	97	0	0	20	0
510	1015102078	Pediatric	73.6865	>65 years	>18 years	2	Lower, UTI	Multiorgan		BC	Pseudomonas cepacea	Other	Bronchitis	Asthma bronchiale	0		0				2	16	15	0		0	12.3	0	0	38	32.5	3	168	2	89	3	3	3	1	1	38.5	100	60	73.3333	96	0	0	26	0
510	1015102079	Pediatric	49.4127	>45 - ≤65 years	>18 years	1	GI	Gastrointestinal	Reff Lab Only	Serology	Chikungunya	Chikungunya	Typhoid fever	No	0		0				2	6	5	0		0	14.9	0	0	42	5.1	2	150	1	59	2	2	26	2	2	36	110	70	83.3333	65	0	0	20	0
510	1015102080	Pediatric	53.5578	>45 - ≤65 years	>18 years	1	Lower, HB	Multiorgan			UNK	UNK	Abses paru	Lung TB	0	N/A	77	yes	Respiratory Failure	Respiratory Failure	12	3	2	0	N/A	77	10.2	1	1	29	13.3	3	582	2	68	2	2	23	2	2	38.7	140	80	100	98	0	0	31	0
510	1015102081	Pediatric	32.3532	>25 - ≤45 years	>18 years	2	HB	Gastrointestinal			UNK	UNK	Cholangitis, Choledocholithiasis	Choledocholithiasis	0	N/A	0	yes	UNK	UNK	7	12	11	0	N/A	0	11.2	1	1	33	17.5	3	260	2	86	3	3	9	1	1	37.8	110	70	83.3333	99	0	0	22	0
510	1015102082	Pediatric	53.5852	>45 - ≤65 years	>18 years	1	Lower, Skin	Multiorgan		BC, serology	Salmonella sp	Salmonella Sp	Typhoid fever		1	34	0	yes	UNK	UNK	7	38	37	1	34	0	14.6	0	0	41	21.8	3	43	1	35	1	1	50	3	3	37.9	85	60	68.3333	100	0	0	20	0
510	1015102083	Pediatric	62.7953	>45 - ≤65 years	>18 years	2	Lower	Respiratory			UNK	UNK	COPD	COPD, Hypertension	0		0				7	6	5	0		0	12.1	0	0	34	13.5	3	188	2	75	2	2	17	2	2	36.1	130	80	96.6667	96	0	0	28	0
510	1015102084	Pediatric	41.5195	>25 - ≤45 years	>18 years	1	Lower, Diar	Multiorgan		faeces mic	Mycobacterium tuberculosis	Mycobacterium tuberculosis	Colitis TB	Collitis TB, Spondilitys TB	0	N/A	0	yes	UNK	UNK	1	13	12	0	N/A	0	8.8	1	1	28	18.3	3	561	2	84	3	3	9	1	1	38.1	120	80	93.3333	102	0	0	22	0
510	1015102085	Pediatric	49.2813	>45 - ≤65 years	>18 years	2	Lower, GI	Multiorgan			UNK	UNK	CAP	Asthma bronchiale	0		1				1	6	5	0		1	12.2	0	0	37	7.7	2	341	2	70	2	2	23	2	2	36	110	80	90	88	0	0	24	0
510	1015102086	Pediatric	29.1143	>25 - ≤45 years	>18 years	2	Lower, GI	Multiorgan			UNK	UNK	Viral infection	No	0		0				3	5	4	0		0	14.4	0	0	43	4.3	2	226	2	75	2	2	13	1	1	38.6	120	80	93.3333	83	0	0	21	0
510	1015102087	Pediatric	65.0267	>65 years	>18 years	1	Diarrhea	Gastrointestinal			UNK	UNK	Diarrhea	No	0		0				4	4	3	0		0	11.5	1	1	32	7.7	2	64	1	83	2	2	9	1	1	36.9	110	70	83.3333	72	0	0	20	0
510	1015102088	Pediatric	33.5414	>25 - ≤45 years	>18 years	2	Upper	Respiratory			UNK	UNK	Hemolytic anemia	Anemia	0		0				5	7	6	0		0	4.1	1	1	13	10.2	3	253	2	64	2	2	27	2	2	38.5	100	70	80	110	0	0	20	0
510	1015102089	Pediatric	26.6256	>25 - ≤45 years	>18 years	1	Diarrhea	Gastrointestinal		PCR, serology	Leptospira	Leptospira	Leptospirosis	No	0		0				3	8	7	0		0	14.4	0	0	41	12	3	99	1	91	3	3	6	1	1	37.8	90	60	70	116	0	0	18	0
510	1015102090	Pediatric	56.0082	>45 - ≤65 years	>18 years	1	Constitutional	Constitutional	Reff Lab Only	Serology	Salmonella typhi	Salmonella Sp	Viral infection	No	0		0				4	4	3	0		0	15.4	0	0	45	9.6	2	191	2	67	2	2	22	2	2	37.8	120	80	93.3333	80	0	0	20	0
510	1015102091	Pediatric	70.0616	>65 years	>18 years	1	Lower	Respiratory	Reff Lab Only	PCR, serology	Chikungunya	Chikungunya	COPD	CAD, Hypertension	0		0				2	6	5	0		0	15.3	0	0	44	7.9	2	155	2	86	3	3	7	1	1	38.7	130	90	103.333	96	0	0	28	0
510	1015102092	Pediatric	68.5366	>65 years	>18 years	2	Diarrhea	Gastrointestinal			UNK	UNK	Diarrhea	Hypertiroid	0		0				2	4	3	0		0	13.8	0	0	41	12.9	3	165	2	87	3	3	8	1	1	36.7	120	70	86.6667	92	0	0	16	0
510	1015102093	Pediatric	42.5955	>25 - ≤45 years	>18 years	1	Diarrhea	Gastrointestinal	Reff Lab Only	PCR, serology	Rickettsia typhi	Rickettsia Sp	Dysentri	Hypertension	0		1				5	13	12	0		1	16.7	0	0	47	8.4	2	221	2	68	2	2	23	2	2	38.7	130	80	96.6667	98	0	0	22	0
510	1015102094	Pediatric	69.4867	>65 years	>18 years	1	CNS, Upper, Diarr	Multiorgan			UNK	UNK	Diarrhea	No	0		0				1	5	4	0		0	14.3	0	0	42	24.3	3	242	2	88	3	3	8	1	1	36.7	110	70	83.3333	80	0	0	20	0
510	1015102095	Pediatric	66.1246	>65 years	>18 years	1	Lower	Respiratory	Reff Lab Only	PCR, serology	Influenza A H3N2	Influenza	Bronchiectasis	COPD, Hypertension, HHD	0		0				4	9	8	0		0	15.6	0	0	45	21.2	3	382	2	76	2	2	17	2	2	38	140	90	106.667	100	0	0	26	0
510	1015102096	Pediatric	55.1102	>45 - ≤65 years	>18 years	1	GI	Gastrointestinal		PCR, NS1, serology	DENV-3	Dengue	DHF I	HHD	0		1				3	6	5	0		1	15.8	0	0	44	3.9	1	97	1	64	2	2	23	2	2	38.1	120	70	86.6667	100	0	0	20	0
510	1015102097	Pediatric	19.6003	>18 - ≤25 years	>18 years	2	Upper, Skin	Multiorgan		PCR, NS1, serology	DENV-1	Dengue	DHF I	No	0		1				5	7	6	0		1	11.1	1	1	32	2.3	1	89	1	56	2	2	38	2	2	36.8	120	80	93.3333	88	0	0	20	0
510	1015102098	Pediatric	24.5421	>18 - ≤25 years	>18 years	1	CNS, Upper, GI	Multiorgan	Reff Lab Only	PCR, serology	Chikungunya	Chikungunya	HSV-1	No	0		0				4	6	5	0		0	15.5	0	0	45	8	2	156	2	64	2	2	24	2	2	39	110	70	83.3333	100	0	0	20	0
510	1015102099	Pediatric	54.2697	>45 - ≤65 years	>18 years	2	GI	Gastrointestinal			UNK	UNK	Enteritis	No	0		0				13	6	5	0		0	13	0	0	39	7.8	2	266	2	55	2	2	38	2	2	37.1	130	80	96.6667	80	0	0	20	0
510	1015102100	Pediatric	23.1239	>18 - ≤25 years	>18 years	1	GI	Gastrointestinal	Reff Lab Only	PCR, serology	Chikungunya	Chikungunya	Viral infection	No	0		0				2	3	2	0		0	17.5	0	0	50	8.1	2	184	2	73	2	2	18	2	2	38.4	150	80	103.333	108	0	0	20	0
510	1015102101	Pediatric	40.6927	>25 - ≤45 years	>18 years	2	Lower	Respiratory			UNK	UNK	Lung TB	Lung TB	0		0				4	8	7	0		0	7.3	1	1	24	16.9	3	395	2	82	2	2	14	1	1	36.5	80	60	66.6667	100	0	0	22	0
510	1015102102	Pediatric	77.1444	>65 years	>18 years	1	Lower, UTI, GI	Multiorgan			UNK	UNK	COPD	BPH, COPD	0	N/A	0	yes	UNK	UNK	5	5	4	0	N/A	0	15.3	0	0	46	15.5	3	139	1	90	3	3	5	1	1	36.5	130	70	90	72	0	0	28	0
510	1015102103	Pediatric	52.5092	>45 - ≤65 years	>18 years	2	Diarrhea	Gastrointestinal	Reff Lab Only	Serology	Salmonella typhi	Salmonella Sp	Gastroenteritis	No	0		0				1	5	4	0		0	11.3	1	1	34	10.3	3	193	2	91	3	3	7	1	1	37.7	90	60	70	100	0	0	20	0
510	1015102104	Pediatric	30.5791	>25 - ≤45 years	>18 years	2	Upper, HB	Multiorgan	Reff Lab Only	PCR, serology	Rickettsia typhi	Rickettsia Sp	Leptospirosis	DM, Grave's disease	0		77				7	14	13	0		77	14.3	0	0	39	5.9	2	44	1	83	2	2	14	1	1	39.1	150	100	116.667	108	0	0	20	0
510	1015102105	Pediatric	36.0411	>25 - ≤45 years	>18 years	1	Skin, Diar	Multiorgan		PCR, NS1, serology	DENV-3	Dengue	DHF I	No	0		0				4	8	7	0		0	17.5	0	0	48	2.3	1	66	1	65	2	2	28	2	2	38.6	120	70	86.6667	100	0	0	22	0
510	1015102106	Pediatric	33.1691	>25 - ≤45 years	>18 years	1	Lower	Respiratory	Reff Lab Only	Serology	Influenza A	Influenza	Bronchiectasis	Lung TB	0		1				2	15	14	0		1	13.2	0	0	39	14.2	3	453	2	69	2	2	13	1	1	37.5	110	70	83.3333	128	0	0	26	0
510	1015102107	Pediatric	65.8864	>65 years	>18 years	2	Lower, GI	Multiorgan		sputum culture	Acinetobacter baumanii	Other	CAP	COPD	0		77				4	8	7	0		77	14.2	0	0	42	14.1	3	130	1	85	3	3	10	1	1	36.7	140	80	100	80	0	0	24	0
510	1015102108	Pediatric	53.5195	>45 - ≤65 years	>18 years	1	Skin, GI	Multiorgan	Reff Lab Only	PCR, serology	Rickettsia typhi	Rickettsia Sp	Typhoid fever	CAD, DM type II	0		0				8	9	8	0		0	14.1	0	0	39	8.9	2	84	1	75	2	2	20	2	2	38.2	90	60	70	110	0	0	20	0
510	1015102109	Pediatric	27.0226	>25 - ≤45 years	>18 years	1	Upper, Skin, GI	Multiorgan	Reff Lab Only	PCR, serology	Rickettsia typhi	Rickettsia Sp	Typhoid fever	No	0		77				9	7	6	0		77	14.8	0	0	40	6.6	2	60	1	77	2	2	20	2	2	38	110	70	83.3333	96	0	0	20	0
510	1015102110	Pediatric	27.77	>25 - ≤45 years	>18 years	2	Diarrhea	Gastrointestinal		faeces mic	Amoeba	Amoeba	Amoebiasis	Thalassemia	0		77				2	5	4	0		77	6.1	1	1	20	18.5	3	265	2	73	2	2	26	2	2	38.5	110	70	83.3333	110	0	0	20	0
510	1015102111	Pediatric	63.9836	>45 - ≤65 years	>18 years	1	Lower	Respiratory		sputum culture	Acinetobacter baumanii	Other	CAP	CHF, HHD, Lung TB	0	N/A	0	yes	UNK	UNK	3	27	26	0	N/A	0	12.4	1	1	38	16.8	3	197	2	89	3	3	8	1	1	38	160	90	113.333	110	0	0	26	0
510	1015102112	Pediatric	20.8734	>18 - ≤25 years	>18 years	2	Upper, Skin, GI	Multiorgan		PCR, serology	DENV-3	Dengue	DHF I	No	0		0				5	5	4	0		0	13.1	0	0	39	3	1	75	1	40	1	1	47	3	3	38.6	110	70	83.3333	84	0	0	20	0
510	1015102113	Pediatric	48.0082	>45 - ≤65 years	>18 years	1	GI	Gastrointestinal	Clin Diag not Confirm		UNK	UNK	Typhoid fever	No	0		77				11	8	7	0		77	13.1	0	0	38	13.1	3	475	2	70	2	2	21	2	2	37.1	110	70	83.3333	88	0	0	20	0
510	1015102114	Pediatric	28.0082	>25 - ≤45 years	>18 years	2	Lower	Respiratory		sputum culture	Klebsiella pneumoniae	Other	CAP	Cushing disease	0		0				2	16	15	0		0	12.4	0	0	35	15.7	3	205	2	77	2	2	17	2	2	37.7	120	80	93.3333	108	0	0	24	0
510	1015102115	Pediatric	26.0534	>25 - ≤45 years	>18 years	2	Skin, GI	Multiorgan		PCR, NS1, serology	DENV-4	Dengue	DHF I	No	0		0				5	6	5	0		0	12.4	0	0	36	3.4	1	68	1	52	2	2	32	2	2	38	110	70	83.3333	94	0	0	20	0
510	1015102116	Pediatric	18.7981	>18 - ≤25 years	>18 years	1	Diarrhea	Gastrointestinal		PCR, NS1, serology	DENV-1	Dengue	DHF I	No	0		1				4	6	5	0		1	16	0	0	47	2.3	1	12	1	68	2	2	25	2	2	38	100	70	80	90	0	0	20	0
510	1015102117	Pediatric	61.2923	>45 - ≤65 years	>18 years	2	Lower	Respiratory		BC	Escherichia coli	Escherichia coli	CAP	Hypertension	0		0				2	7	6	0		0	12.9	0	0	38	18.6	3	447	2	83	2	2	12	1	1	38	140	90	106.667	84	0	0	22	0
510	1015102118	Pediatric	32.0739	>25 - ≤45 years	>18 years	1	Skin, GI	Multiorgan		PCR, NS1, serology	DENV-1	Dengue	DF	No	0		0				5	5	4	0		0	15.8	0	0	44	2.8	1	34	1	70	2	2	22	2	2	38.9	120	80	93.3333	96	0	0	20	0
510	1015102119	Pediatric	26.3272	>25 - ≤45 years	>18 years	1	GI	Gastrointestinal		PCR, NS1, serology	DENV-2	Dengue	DHF I	No	0		1				4	5	4	0		1	19.5	0	0	53	4.6	2	22	1	56	2	2	31	2	2	36.8	110	80	90	84	0	0	20	0
510	1015102120	Pediatric	29.6537	>25 - ≤45 years	>18 years	1	GI	Gastrointestinal		sputum mic	Mycobacterium tuberculosis	Mycobacterium tuberculosis	Lung TB	Lung TB	0		1				4	9	8	0		1	16.1	0	0	47	12.9	3	192	2	71	2	2	16	2	2	38.3	120	80	93.3333	98	0	0	20	0
510	1015102121	Pediatric	23.5044	>18 - ≤25 years	>18 years	1	Diarrhea	Gastrointestinal		PCR, NS1, serology	DENV-3	Dengue	DF	No	0		0				2	6	5	0		0	14	0	0	40	5.5	2	104	1	79	2	2	11	1	1	39	110	70	83.3333	88	0	0	20	0
510	1015102122	Pediatric	23.3018	>18 - ≤25 years	>18 years	1	GI	Gastrointestinal	Reff Lab Only	Serology	Influenza A	Influenza	Typhoid fever	No	0		0				6	6	5	0		0	15.1	0	0	45	6	2	132	1	71	2	2	18	2	2	37.5	110	70	83.3333	84	0	0	20	0
510	1015102123	Pediatric	24.6899	>18 - ≤25 years	>18 years	2	Upper, Skin, GI	Multiorgan		PCR, NS1, serology	DENV-1	Dengue	DHF I	No	0		1				5	4	3	0		1	16.2	0	0	49	3.9	1	106	1	32	1	1	64	3	3	36.7	110	70	83.3333	86	0	0	20	0
510	1015102124	Pediatric	62.2916	>45 - ≤65 years	>18 years	2	Lower, UTI, GI	Multiorgan		Urine culture	Escherichia coli	Escherichia coli	UTI	Asthma bronchiale, Gastric ulcer, Osteoarthritis	1	6	0	yes	UNK	UNK	2	14	13	1	6	0	8.5	1	1	27	25.4	3	428	2	77	2	2	19	2	2	36	130	90	103.333	110	0	0	18	0
510	1015102125	Pediatric	43.2526	>25 - ≤45 years	>18 years	2	Diarrhea	Gastrointestinal			UNK	UNK	Diarrhea	SLE	0		0				6	3	2	0		0	14.4	0	0	42	4.5	2	108	1	87	3	3	10	1	1	38	100	60	73.3333	100	0	0	20	0
510	1015102126	Pediatric	59.0281	>45 - ≤65 years	>18 years	2	GI	Gastrointestinal			UNK	UNK	Erysipelas	CAD, Hypertension	0		0				2	22	21	0		0	12.8	0	0	39	11.2	3	229	2	83	2	2	15	1	1	39.7	150	90	110	100	0	0	22	0
510	1015102127	Pediatric	72.8186	>65 years	>18 years	2	Lower	Respiratory			UNK	UNK	CAP	CHF, COPD, Hypertension	0	N/A	77	yes	UNK	UNK	6	9	8	0	N/A	77	13.6	0	0	44	13.8	3	218	2	86	3	3	8	1	1	37.5	110	70	83.3333	112	0	0	26	0
510	1015102128	Pediatric	28.1999	>25 - ≤45 years	>18 years	1	Upper	Respiratory	Reff Lab Only	Serology	Influenza B	Influenza	CAP	Heart Septal Defect	0		0				2	4	3	0		0	15.3	0	0	45	24.9	3	158	2	88	3	3	7	1	1	38.5	100	50	66.6667	108	0	0	40	0
510	1015102129	Pediatric	33.5003	>25 - ≤45 years	>18 years	1	GI	Gastrointestinal		PCR, NS1, serology	DENV-3	Dengue	DF	No	0		0				5	5	4	0		0	16.5	0	0	47	2.8	1	81	1	60	2	2	34	2	2	37.4	100	70	80	80	0	0	20	0
510	1015102130	Pediatric	21.4839	>18 - ≤25 years	>18 years	1	GI	Gastrointestinal	Reff Lab Only	BC	Salmonella typhi	Salmonella Sp	Dengue fever	No	0		77				5	4	3	0		77	14.8	0	0	43	5.5	2	103	1	72	2	2	19	2	2	36.8	100	70	80	70	0	0	16	0
510	1015102131	Pediatric	19.3374	>18 - ≤25 years	>18 years	1	GI	Gastrointestinal		PCR, NS1, serology	DENV-3	Dengue	DF	No	0		1				4	5	4	0		1	16.6	0	0	45	5.3	2	76	1	67	2	2	30	2	2	37	110	70	83.3333	60	0	0	20	0
510	1015102132	Pediatric	43.7947	>25 - ≤45 years	>18 years	1	Upper, Skin, GI	Multiorgan	Clin Diag not Confirm		UNK	UNK	Typhoid fever	No	0		1				5	5	4	0		1	14	0	0	40	6.6	2	90	1	85	3	3	11	1	1	38	100	60	73.3333	92	0	0	20	0
510	1015102133	Pediatric	65.0103	>65 years	>18 years	2	GI	Gastrointestinal	Reff Lab Only	PCR, serology	Rickettsia typhi	Rickettsia Sp	Typhoid fever	HHD, Hypertension	0		77				5	6	5	0		77	13.1	0	0	38	15.9	3	79	1	66	2	2	26	2	2	37.4	170	90	116.667	88	0	0	20	0
510	1015102134	Pediatric	26.9733	>25 - ≤45 years	>18 years	1	Skin	Skin and Soft tissue		PCR, serology	DENV-3	Dengue	DHF I	No	0		1				6	4	3	0		1	14.1	0	0	41	3.2	1	108	1	42	1	1	48	3	3	38.3	120	70	86.6667	90	0	0	18	0
510	1015102135	Pediatric	67.2991	>65 years	>18 years	1	Diarrhea	Gastrointestinal			UNK	UNK	Sepsis	CKD, Hypertension, Stroke	1	3	0	yes	Respiratory Failure	Respiratory Failure	5	8	7	1	3	0	12.2	1	1	35	9	2	100	1	61	2	2	24	2	2	38.1	150	80	103.333	140	1	1	20	0
510	1015102136	Pediatric	33.6591	>25 - ≤45 years	>18 years	1	GI	Gastrointestinal		PCR, serology	DENV-3	Dengue	DHF I	No	0		0				4	6	5	0		0	15.5	0	0	47	2.3	1	60	1	82	2	2	15	1	1	36.9	120	80	93.3333	88	0	0	20	0
510	1015102137	Pediatric	35.4771	>25 - ≤45 years	>18 years	2	GI	Gastrointestinal	Reff Lab Only	PCR, serology	DENV-3	Dengue	UTI	No	0		0				3	7	6	0		0	12.8	0	0	39	5.1	2	164	2	88	3	3	8	1	1	38.5	100	70	80	88	0	0	24	0
510	1015102138	Pediatric	21.4264	>18 - ≤25 years	>18 years	1	GI	Gastrointestinal		PCR, serology	DENV-3	Dengue	DHF I	No	0		1				3	6	5	0		1	17.6	0	0	51	4.4	2	84	1	87	3	3	9	1	1	39	110	70	83.3333	90	0	0	18	0
510	1015102139	Pediatric	21.681	>18 - ≤25 years	>18 years	2	UTI, Skin, GI	Multiorgan		PCR, NS1, serology	DENV-1	Dengue	DHF I	No	0		0				3	7	6	0		0	14.1	0	0	41	3.4	1	107	1	61	2	2	29	2	2	36	90	70	76.6667	85	0	0	20	0
510	1015102140	Pediatric	27.7235	>25 - ≤45 years	>18 years	1	UTI, Skin, GI	Multiorgan		PCR, NS1, serology	DENV-1	Dengue	DHF I	No	0		0				4	6	5	0		0	15.9	0	0	47	2.7	1	43	1	81	2	2	14	1	1	37.2	110	70	83.3333	88	0	0	20	0
510	1015102141	Pediatric	54.6612	>45 - ≤65 years	>18 years	2	CNS, GI	Multiorgan	Reff Lab Only	PCR, serology	Rickettsia typhi	Rickettsia Sp	Sepsis	Hypertension, Stroke	0	N/A	0	yes	Septic Shock, Respiratory Failure, Intracerebral Bleeding	Septic shock	3	8	7	0	N/A	0	14.7	0	0	41	11.1	3	97	1	69	2	2	16	2	2	38.1	130	80	96.6667	90	0	0	20	0
510	1015102142	Pediatric	19.2088	>18 - ≤25 years	>18 years	1	Skin, GI	Multiorgan	Reff Lab Only	PCR, serology	Rickettsia typhi	Rickettsia Sp	Viral infection	No	0		0				9	4	3	0		0	13.3	0	0	37	7.2	2	59	1	64	2	2	31	2	2	38.4	100	70	80	100	0	0	20	0
510	1015102143	Pediatric	24.0493	>18 - ≤25 years	>18 years	2	Upper, Skin	Multiorgan			UNK	UNK	UTI	No	0		0				1	4	3	0		0	11.5	1	1	37	11.8	3	239	2	77	2	2	11	1	1	37.4	110	70	83.3333	92	0	0	20	0
510	1015102144	Pediatric	28.3943	>25 - ≤45 years	>18 years	2	GI	Gastrointestinal		Serology	DENV	Dengue	DF	No	0		0				6	5	4	0		0	10.7	1	1	33	3.1	1	58	1	53	2	2	42	2	2	36	90	70	76.6667	80	0	0	20	0
510	1015102145	Pediatric	32.6708	>25 - ≤45 years	>18 years	2	Skin, GI	Multiorgan		PCR, serology	DENV-3	Dengue	DHF I	No	0		1				7	4	3	0		1	12.7	0	0	40	1.8	1	21	1	56	2	2	40	2	2	37.9	90	60	70	84	0	0	20	0
510	1015102146	Pediatric	20.7775	>18 - ≤25 years	>18 years	1	CNS, Upper, UTI, Diarr	Multiorgan			UNK	UNK	GEA	No	0		0				2	3	2	0		0	16.3	0	0	49	11.9	3	184	2	67	2	2	20	2	2	36.6	100	70	80	100	0	0	20	0
510	1015102147	Pediatric	69.9302	>65 years	>18 years	1	GI	Gastrointestinal	Reff Lab Only	PCR, serology	DENV-3	Dengue	Viral infection	COPD, Hypertension	0		0				9	6	5	0		0	12.9	1	1	37	1.5	1	78	1	51	2	2	33	2	2	37.3	120	80	93.3333	64	0	0	20	0
510	1015102148	Pediatric	21.4073	>18 - ≤25 years	>18 years	1	Upper, Skin, Diarr	Multiorgan		Serology	DENV	Dengue	DHF I	No	0		0				6	5	4	0		0	17.2	0	0	46	9.1	2	88	1	41	1	1	55	3	3	38.1	120	80	93.3333	96	0	0	20	0
510	1015102149	Pediatric	20.7502	>18 - ≤25 years	>18 years	1	Upper, Skin, GI	Multiorgan		PCR, serology	DENV-2	Dengue	DHF I	No	0		0				6	5	4	0		0	15.7	0	0	45	3.3	1	75	1	51	2	2	39	2	2	36.5	110	70	83.3333	76	0	0	20	0
510	1015102150	Pediatric	29.2567	>25 - ≤45 years	>18 years	1	Upper, GI	Multiorgan		PCR, NS1, serology	DENV-2	Dengue	DHF II	Asthma bronchiale, Hypertension	0		1				3	7	6	0		1	13.9	0	0	42	9.6	2	139	1	19	1	1	74	3	3	38	130	90	103.333	100	0	0	24	0
510	1015102151	Pediatric	30.9788	>25 - ≤45 years	>18 years	2	Diarrhea	Gastrointestinal		PCR, NS1, serology	DENV-3	Dengue	DHF I	No	0		1				4	4	3	0		1	14.8	0	0	45	2.6	1	70	1	59	2	2	34	2	2	36.5	120	80	93.3333	88	0	0	20	0
510	1015102152	Pediatric	30.6639	>25 - ≤45 years	>18 years	1	GI	Gastrointestinal		PCR, serology	DENV-1	Dengue	DHF I	No	0		1				4	4	3	0		1	15.4	0	0	45	2.3	1	76	1	45	2	2	40	2	2	38.1	130	80	96.6667	96	0	0	20	0
520	1015201002	Adult	15.6715	>5 - ≤18 years	>5 - ≤18 years	1	GI	Gastrointestinal		PCR, serology	DENV-1	Dengue	DHF I	No	0		1				5	5	4	0		1	14.7	0	0	46	4	1	92.7	1	77	2	3	16.7	2	1	39.3	110	70	83.3333	90	0	0	20	0
520	1015201003	Adult	10.2669	>5 - ≤18 years	>5 - ≤18 years	1	CNS, GI	Multiorgan		PCR, NS1	DENV-1	Dengue	Encephalitis	No	1	3	77				3	8	7	1	3	77	12.3	0	0	35	8.7	2	300	2	82	3	3	6.7	1	1	38.4	110	70	83.3333	110	0	0	30	0
520	1015201004	Adult	6.34086	>5 - ≤18 years	>5 - ≤18 years	1	Skin	Skin and Soft tissue	Reff Lab Only	faeces mic	Ascaris lumbricoides, Trichuris Trichiura	Multiple	Urtikaria	No	0		0				3	4	3	0		0	12.5	0	0	37.5	19.3	3	449	2	82.6	3	3	14.9	1	1	38.4	120	70	86.6667	110	0	0	24	0
520	1015201005	Adult	13.1636	>5 - ≤18 years	>5 - ≤18 years	2	Lower	Respiratory	Reff Lab Only	PCR, serology	Influenza B	Influenza	CAP	CAD	0		1				4	6	5	0		1	14	0	0	44.6	6.9	2	248	2	73.9	3	3	13.9	1	1	39.2	100	70	80	120	0	0
520	1015201006	Adult	17.1225	>5 - ≤18 years	>5 - ≤18 years	2	GI	Gastrointestinal		PCR, serology	DENV-1	Dengue	DHF I	No	0		1				4	5	4	0		1	14.5	0	0	42.6	2.1	1	123	1	61.8	2	2	31	2	2	38.6	110	70	83.3333	106	0	0	24	0
520	1015201007	Adult	7.95619	>5 - ≤18 years	>5 - ≤18 years	2	GI	Gastrointestinal		PCR, NS1, serology	DENV-1	Dengue	DHF I	No	0		0				4	5	4	0		0	12.8	0	0	41.4	3.1	1	87.6	1	63.3	2	2	28.1	2	2	40	130	70	90	112	0	0	28	0
520	1015201008	Adult	4.21081	≤5 years	≤5 years	1	CNS, Diar	Multiorgan		faeces mic	Amoeba	Amoeba	Amoebic dysentri	No	0		0				1	5	4	0		0	13.4	0	0	41.6	19.8	3	302	2	79.6	3	3	13.9	1	1	38.6	N/A	N/A		120	0	0	26	0
520	1015201009	Adult	13.4018	>5 - ≤18 years	>5 - ≤18 years	1	GI	Gastrointestinal		PCR, NS1, serology	DENV-1	Dengue	DHF I	No	0		1				4	6	5	0		1	16.3	0	0	46.9	3.4	1	84.7	1	78.7	3	3	16.7	1	1	38.4	120	80	93.3333	100	0	0	20	0
520	1015201010	Adult	2.41752	≤5 years	≤5 years	2	CNS, Upper, GI	Multiorgan			UNK	UNK	Febrile convulsion	Anemia	0		0				5	6	5	0		0	9.3	1	1	30.3	27.1	3	428	2	80.5	3	3	10	1	1	38.4	90	50	63.3333	100	0	0	24	0
520	1015201011	Adult	13.1663	>5 - ≤18 years	>5 - ≤18 years	1	Constitutional	Constitutional		PCR, serology	DENV-1	Dengue	DF	Haemophilia A	0		0				4	5	4	0		0	14.6	0	0	42.2	2.8	1	161	2	53.5	1	1	33	2	2	38.3	110	80	90	80	0	0	24	0
520	1015201012	Adult	14.935	>5 - ≤18 years	>5 - ≤18 years	1	Skin	Skin and Soft tissue	Reff Lab Only	PCR, serology	Rickettsia typhi	Rickettsia Sp	Typhoid fever	No	0		1				6	7	6	0		1	16.1	0	0	45.9	4	1	30.4	1	66.6	2	2	25.9	2	2	39.6	110	70	83.3333	104	0	0	20	0
520	1015201013	Adult	14.9733	>5 - ≤18 years	>5 - ≤18 years	1	Upper, Skin, GI	Multiorgan		BC	Klebsiella pneumoniae	Other	DHF II	No	0		0				7	8	7	0		0	14.6	0	0	43.5	2.6	1	48.5	1	73.2	2	3	16.3	2	1	38.5	90	60	70	84	0	0	20	0
520	1015201014	Adult	1.31691	≤5 years	≤5 years	1	Lower, GI	Multiorgan			UNK	UNK	Laryngitis	No	0		0				2	5	4	0		0	11.8	0	0	37.7	26.4	3	359	2	51.6	1	1	39.2	3	3	39.6	N/A	N/A		120	0	0	60	1
520	1015201015	Adult	14.7023	>5 - ≤18 years	>5 - ≤18 years	1	Diarrhea	Gastrointestinal		PCR, serology	DENV-1	Dengue	DF	No	0		1				5	6	5	0		1	15.9	0	0	44.8	1.7	1	173	2	65.4	2	2	25	2	2	39	110	80	90	88	0	0	20	0
520	1015201016	Adult	15.5866	>5 - ≤18 years	>5 - ≤18 years	1	GI	Gastrointestinal		PCR, serology	DENV-3	Dengue	DHF I	No	0		0				4	5	4	0		0	15.1	0	0	41.9	3.3	1	54	1	64.5	2	2	27.3	2	2	38.4	120	70	86.6667	80	0	0	20	0
520	1015201017	Adult	9.60712	>5 - ≤18 years	>5 - ≤18 years	1	GI	Gastrointestinal		PCR, serology	DENV-1	Dengue	DHF I	No	0		1				7	3	2	0		1	13	0	0	38.3	4.3	1	105	1	61.7	2	2	28.2	2	2	38.8	90	60	70	110	0	0	22	0
520	1015201018	Adult	17.6783	>5 - ≤18 years	>5 - ≤18 years	2	Upper, Skin	Multiorgan		PCR	DENV-1	Dengue	DHF I	DM type II	0		0				3	3	2	0		0	13.7	0	0	38.6	6.5	2	155	2	83	2	3	8.8	1	1	39.2	120	70	86.6667	96	0	0	18	0
520	1015201019	Adult	5.58522	>5 - ≤18 years	>5 - ≤18 years	2	GI	Gastrointestinal		PCR, serology	DENV-3	Dengue	DHF IV	Obesity	1	48	77				5	50	49	1	48	77	17.2	0	0	50	2.1	1	14.5	1	45.4	1	1	34.8	3	3	38.3	70	40	50	120	0	0	36	1
520	1015201020	Adult	6.13005	>5 - ≤18 years	>5 - ≤18 years	2	GI	Gastrointestinal		PCR	DENV-2	Dengue	DHF I	No	1	4	0				5	5	4	1	4	0	12.8	0	0	40.2	4.7	2	80.4	1	40.7	1	1	45.9	3	3	38.6	110	70	83.3333	120	0	0	24	0
520	1015201021	Adult	6.54894	>5 - ≤18 years	>5 - ≤18 years	2	GI	Gastrointestinal		PCR, serology	DENV-1	Dengue	DHF IV	No	0		0				6	5	4	0		0	13.6	0	0	40.7	3.9	1	69.7	1	63.4	2	2	22.4	1	1	38.6	90	65	73.3333	130	0	0	26	0
520	1015201022	Adult	2.48871	≤5 years	≤5 years	2	Upper	Respiratory			UNK	UNK	Tonsilopharyngitis	Malnutrition	0		1				9	10	9	0		1	9.2	1	1	30.5	7.6	2	480	2	41.5	1	1	47	3	3	37.3	110	70	83.3333	120	0	0	30	0
520	1015201023	Adult	2.10267	≤5 years	≤5 years	1	CNS	CNS			UNK	UNK	Febrile convulsion	Anemia	0		0				1	4	3	0		0	10	1	1	29.7	10.7	2	254	2	75	3	3	12	1	1	38.4	100	60	73.3333	130	0	0	24	0
520	1015201024	Adult	16.6434	>5 - ≤18 years	>5 - ≤18 years	1	Upper, GI	Multiorgan		NS1, serology	DENV	Dengue	DF	No	0		1				4	5	4	0		1	14.2	0	0	38.7	2.7	1	53	1	63.1	2	2	21.5	2	1	38.3	118	70	86	98	0	0	20	0
520	1015201025	Adult	12.0301	>5 - ≤18 years	>5 - ≤18 years	1	GI	Gastrointestinal		PCR, NS1	DENV-1	Dengue	DF	No	0		1				5	6	5	0		1	15.6	0	0	49.5	2.6	1	69.9	1	58.3	2	2	25.6	2	2	36	100	80	86.6667	100	0	0	16	0
520	1015201026	Adult	10.6448	>5 - ≤18 years	>5 - ≤18 years	1	GI	Gastrointestinal		PCR, serology	DENV-4	Dengue	DF	No	0		0				5	4	3	0		0	13.9	0	0	39.9	2.8	1	64	1	57.4	1	1	22.1	1	1	36.4	100	70	80	100	0	0	28	0
520	1015201027	Adult	12.4846	>5 - ≤18 years	>5 - ≤18 years	2	GI	Gastrointestinal		PCR, serology	DENV-1	Dengue	DF	No	0		1				3	6	5	0		1	13.9	0	0	41.7	4.2	2	171	2	62.2	2	2	22.6	1	1	36.7	110	70	83.3333	80	0	0	20	0
520	1015201028	Adult	17.4839	>5 - ≤18 years	>5 - ≤18 years	2	GI	Gastrointestinal		PCR	DENV-1	Dengue	DHF I	No	0		0				3	7	6	0		0	13	0	0	37.1	4.1	2	125	1	75.7	2	3	16.5	2	1	37	110	70	83.3333	100	0	0	20	0
520	1015201029	Adult	12.293	>5 - ≤18 years	>5 - ≤18 years	2	GI	Gastrointestinal		PCR	DENV-1	Dengue	DF	No	0		0				3	5	4	0		0	13.9	0	0	42.5	3.3	1	91.8	1	59.4	2	2	27.9	2	2	38.3	100	70	80	88	0	0	20	0
520	1015201030	Adult	14.809	>5 - ≤18 years	>5 - ≤18 years	1	GI	Gastrointestinal		PCR, serology	DENV-1	Dengue	DHF I	No	0		0				3	7	6	0		0	15.9	0	0	46.2	10.6	3	82.1	1	88.4	3	3	6.6	1	1	38	120	70	86.6667	100	0	0	20	0
520	1015201031	Adult	14.1958	>5 - ≤18 years	>5 - ≤18 years	2	GI	Gastrointestinal		PCR, serology	DENV-3	Dengue	DHF I	No	0		1				4	7	6	0		1	14.8	0	0	43.6	3.7	1	108	1	53.9	2	1	32	2	2	36.8	100	60	73.3333	88	0	0	20	0
520	1015201032	Adult	16.9884	>5 - ≤18 years	>5 - ≤18 years	2	Constitutional	Constitutional	Clin Diag not Confirm		UNK	UNK	Dengue Fever	No	0		1				4	6	5	0		1	12.3	0	0	39.2	2.7	1	90	1	51	2	1	30.4	2	2	38	110	70	83.3333	80	0	0	20	0
520	1015201033	Adult	15.2389	>5 - ≤18 years	>5 - ≤18 years	1	Skin, Diar	Multiorgan		PCR, NS1, serology	DENV-1	Dengue	DHF I	No	0		0				3	6	5	0		0	16.2	0	0	43.8	2.9	1	37	1	59.4	2	2	27.9	2	2	37.5	120	90	100	96	0	0	20	0
520	1015201034	Adult	17.7659	>5 - ≤18 years	>5 - ≤18 years	1	GI	Gastrointestinal		PCR, serology	DENV-3	Dengue	DF	No	0		0				4	3	2	0		0	16.3	0	0	46.5	2.9	1	99	1	66.5	2	2	19.6	2	1	38	110	70	83.3333	88	0	0	20	0
520	1015201035	Adult	17.4292	>5 - ≤18 years	>5 - ≤18 years	1	Diarrhea	Gastrointestinal		PCR, serology	DENV-1	Dengue	DHF II	No	0		0				4	6	5	0		0	14.7	0	0	44.6	2.5	1	43	1	74.4	2	3	17.6	2	1	38.5	120	80	93.3333	92	0	0	20	0
520	1015201036	Adult	14.5927	>5 - ≤18 years	>5 - ≤18 years	1	GI	Gastrointestinal		PCR, NS1, serology	DENV-3	Dengue	DHF I	Epilepsy	0		0				4	6	5	0		0	14.6	0	0	43.7	1.8	1	43.4	1	56.5	2	1	34	2	3	37	110	90	96.6667	82	0	0	20	0
520	1015201037	Adult	17.2074	>5 - ≤18 years	>5 - ≤18 years	1	Lower, Skin, GI	Multiorgan		PCR, serology	DENV-1	Dengue	DHF II	No	0		77				5	5	4	0		77	15.9	0	0	50.2	3.4	1	92.6	1	53	2	1	35.7	2	3	38.4	120	70	86.6667	100	0	0	20	0
520	1015201038	Adult	17.8179	>5 - ≤18 years	>5 - ≤18 years	2	GI	Gastrointestinal		PCR, serology	DENV-1	Dengue	DF	No	0		0				5	6	5	0		0	15.1	0	0	45	1.7	1	54	1	49.2	2	1	39.2	2	3	37.8	110	70	83.3333	100	0	0	20	0
520	1015201039	Adult	15.937	>5 - ≤18 years	>5 - ≤18 years	1	Upper, GI	Multiorgan			UNK	UNK	DHF II	No	0		1				2	6	5	0		1	14.6	0	0	46.2	4.9	2	172	2	69.4	2	2	16.6	2	1	38.8	100	60	73.3333	110	0	0	21	0
520	1015201040	Adult	13.3279	>5 - ≤18 years	>5 - ≤18 years	1	Upper, GI	Multiorgan		BC	Staphylococcus aureus	Other	CAP	No	0		1				4	29	28	0		1	15.5	0	0	42.8	16	3	218	2	93.8	3	3	3.6	1	1	37	120	70	86.6667	98	0	0	24	0
520	1015201041	Adult	16.9199	>5 - ≤18 years	>5 - ≤18 years	2	GI	Gastrointestinal		PCR	DENV-3	Dengue	DF	No	0		0				4	6	5	0		0	14.4	0	0	43.6	1.6	1	90.4	1	84.1	3	3	12.4	1	1	36.5	100	80	86.6667	80	0	0
520	1015201042	Adult	15.1841	>5 - ≤18 years	>5 - ≤18 years	1	Constitutional	Constitutional		PCR, NS1, serology	DENV-2	Dengue	DHF I	No	0		0				2	6	5	0		0	15	0	0	45	6.4	2	246	2	70.1	2	2	18.7	2	1	39.3	110	70	83.3333	88	0	0	20	0
520	1015201043	Adult	14.0753	>5 - ≤18 years	>5 - ≤18 years	1	GI	Gastrointestinal		PCR, NS1, serology	DENV-3	Dengue	DHF I	No	0		1				4	6	5	0		1	14.9	0	0	44.5	1.8	1	80.6	1	68.4	2	2	27.2	2	2	38	100	60	73.3333	90	0	0	20	0
520	1015201044	Adult	15.217	>5 - ≤18 years	>5 - ≤18 years	2	Constitutional	Constitutional		PCR, serology	DENV-3	Dengue	DF	No	0		0				4	4	3	0		0	13.7	0	0	41.7	2.8	1	87	1	58.9	2	2	33.9	2	3	37.5	110	80	90	86	0	0	18	0
520	1015201045	Adult	10.5161	>5 - ≤18 years	>5 - ≤18 years	2	Skin, GI	Multiorgan			UNK	UNK	Fever	No	0		0				6	4	3	0		0	12.1	0	0	36.4	4.4	2	93	1	43.8	1	1	30.6	2	2	36.2	110	70	83.3333	90	0	0	24	0
520	1015201046	Adult	13.2895	>5 - ≤18 years	>5 - ≤18 years	1	GI	Gastrointestinal		PCR	DENV-3	Dengue	DHF I	No	0		0				4	6	5	0		0	7.4	1	1	22.1	1.3	1	41.3	1	58.9	2	2	28.6	2	2	39.5	120	80	93.3333	98	0	0	20	0
520	1015201047	Adult	8.21629	>5 - ≤18 years	>5 - ≤18 years	1	Upper	Respiratory			UNK	UNK	Kawasaki Disease	No	0		1				9	6	5	0		1	11.5	0	0	34.4	10.2	2	331	2	75.3	3	3	16.6	1	1	37.6	N/A	N/A		100	0	0	22	0
520	1015201048	Adult	5.23751	>5 - ≤18 years	>5 - ≤18 years	2	Diarrhea	Gastrointestinal			UNK	UNK	Typhoid fever	No	0		1				9	4	3	0		1	11.9	0	0	36.2	13.9	3	393	2	57	1	1	24.1	1	1	36.9	N/A	N/A		98	0	0	28	0
520	1015201049	Adult	17.3799	>5 - ≤18 years	>5 - ≤18 years	2	GI	Gastrointestinal		PCR, serology	DENV-3	Dengue	DHF II	No	0		1				5	7	6	0		1	13.9	0	0	43.3	2.1	1	57	1	74.6	2	3	18.6	2	1	38.5	100	60	73.3333	90	0	0	20	0
520	1015201050	Adult	15.6194	>5 - ≤18 years	>5 - ≤18 years	1	GI	Gastrointestinal		PCR, serology	DENV-1	Dengue	DF	No	0		0				5	4	3	0		0	14.2	0	0	44.2	4	1	127.8	1	62.5	2	2	24.9	2	1	38	120	90	100	82	0	0	20	0
520	1015201051	Adult	16.9446	>5 - ≤18 years	>5 - ≤18 years	2	Lower, GI	Multiorgan		PCR	DENV-2	Dengue	DF	No	0		0				3	7	6	0		0	12.8	0	0	37.7	4	1	33	1	79.2	2	3	13.9	1	1	38.5	90	60	70	110	0	0	20	0
520	1015201052	Adult	15.9808	>5 - ≤18 years	>5 - ≤18 years	1	GI	Gastrointestinal	Reff Lab Only	NS1, serology	DENV	Dengue	Fever	No	0		1				5	4	3	0		1	13.6	0	0	43.5	2.6	1	88.8	1	72.6	2	3	21.2	2	1	38	120	70	86.6667	88	0	0	20	0
520	1015201053	Adult	17.5359	>5 - ≤18 years	>5 - ≤18 years	1	GI	Gastrointestinal		PCR, serology	DENV-3	Dengue	DHF IV	No	1	4	77				6	7	6	1	4	77	17.4	0	0	50.5	2.4	1	85.6	1	63.2	2	2	26.2	2	2	39	100	70	80	100	0	0	20	0
520	1015202001	Pediatric	21.1006	>18 - ≤25 years	>18 years	1	Upper	Respiratory		sputum mic	Mycobacterium tuberculosis	Mycobacterium tuberculosis	Lymphadenitis TB	Lung TB, Lymphadenitis TB	0		1				1	6	5	0		1	14.9	0	0	45.7	11.5	3	320	2				2.7	1	1	38.6	110	80	90	104	0	0	20	0
520	1015202002	Pediatric	22.475	>18 - ≤25 years	>18 years	1	HB	Gastrointestinal			UNK	UNK	Cholecystitis	No	0		0				1	8	7	0		0	16.8	0	0	49.9	16.9	3	204	2	88.2	3	3	2.7	1	1	40	120	80	93.3333	104	0	0	20	0
520	1015202003	Pediatric	30.7105	>25 - ≤45 years	>18 years	1	Upper, GI	Multiorgan	Clin Diag not Confirm		UNK	UNK	Typhoid fever	No	0		1				15	5	4	0		1	14.4	0	0	44.2	6.3	2	279	2	53.4	2	2	33.9	2	2	38.5	120	80	93.3333	108	0	0	20	0
520	1015202004	Pediatric	26.8775	>25 - ≤45 years	>18 years	1	Lower	Respiratory			UNK	UNK	Pneumonia	Splenomegaly	0		0				6	1	0	0		0	7.1	1	1	26.7	14.4	3	54.7	1	91.5	3	3	4	1	1	39.2	140	90	106.667	110	0	0	28	0
520	1015202005	Pediatric	57.8097	>45 - ≤65 years	>18 years	1	Lower, UTI	Multiorgan	Reff Lab Only	Sputum PCR	Mycoplasma pneumoniae	Other	CAP	CKD, HSD	0		1				2	13	12	0		1	13.2	0	0	42.3	11.6	3	137	1	79.7	2	2	10	1	1	38.9	150	110	123.333	100	0	0	24	0
520	1015202006	Pediatric	18.5051	>18 - ≤25 years	>18 years	2	GI	Gastrointestinal		PCR, serology	DENV-1	Dengue	DHF I	No	0		1				4	5	4	0		1	13.7	0	0	41.4	2.5	1	104	1	58.6	2	2	28.7	2	2	38.5	120	70	86.6667	84	0	0	21	0
520	1015202007	Pediatric	49.4018	>45 - ≤65 years	>18 years	2	Lower, GI	Multiorgan		Sputum culture. PCR, serology	Moraxella catarrhalis, Influenza B	Multiple	CAP	RHD	0	N/A	0	yes	UNK	UNK	3	12	11	0	N/A	0	13.9	0	0	41.2	20.3	3	344	2	89.7	3	3	5	1	1	39	120	80	93.3333	96	0	0	24	0
520	1015202008	Pediatric	33.7112	>25 - ≤45 years	>18 years	2	Lower, Skin, Diarr	Multiorgan	Reff Lab Only	Sputum PCR	Streptococcus pneumoniae	Streptococcus pneumoniae	CAP	HIV	0		0				2	5	4	0		0	11.7	1	1	33.8	6.8	2	235	2	70.3	2	2	22.9	2	2	39.9	120	80	93.3333	104	0	0	30	0
520	1015202009	Pediatric	37.7385	>25 - ≤45 years	>18 years	2	Constitutional	Constitutional			UNK	UNK	UTI	SLE	0		0				3	6	5	0		0	10.8	1	1	32.2	1.5	1	195	2	74.3	2	2	16	2	2	38.4	100	60	73.3333	96	0	0	18	0
520	1015202010	Pediatric	34.7488	>25 - ≤45 years	>18 years	1	Lower, GI	Multiorgan			UNK	UNK	Pneumonia	No	0		0				6	7	6	0		0	16.2	0	0	48.1	10.8	3	265	2	84	3	3	10.7	1	1	39	110	80	90	110	0	0	30	0
520	1015202011	Pediatric	52.7611	>45 - ≤65 years	>18 years	1	Upper, Skin	Multiorgan		BC	Escherichia coli	Escherichia coli	UTI	CKD	0		0				2	9	8	0		0	13.4	0	0	38.6	9.2	2	134	1	90.7	3	3	7.1	1	1	38.4	110	60	76.6667	102	0	0	24	0
520	1015202012	Pediatric	39.9425	>25 - ≤45 years	>18 years	1	Constitutional	Constitutional	Reff Lab Only	Serology	Rickettsia typhi	Rickettsia Sp	Typhoid fever	No	0		0				8	6	5	0		0	15.3	0	0	44.9	6.9	2	166	2	73.1	2	2	21	2	2	38.5	110	70	83.3333	88	0	0	21	0
520	1015202013	Pediatric	22.6776	>18 - ≤25 years	>18 years	1	Upper, Skin, GI	Multiorgan	Reff Lab Only	PCR, serology	Measles virus	Measles	Dengue fever	No	0		1				5	7	6	0		1	14.8	0	0	44.9	5	2	151	2	84.7	3	3	8.6	1	1	39.1	120	80	93.3333	100	0	0	21	0
520	1015202014	Pediatric	33.9713	>25 - ≤45 years	>18 years	2	Diarrhea	Gastrointestinal			UNK	UNK	Pneumonia	No	0	N/A	0	yes	Septic Shock	Septic shock	8	5	4	0	N/A	0	7.6	1	1	23.1	8	2	183	2	81	2	2	11.5	1	1	38.8	120	70	86.6667	80	0	0	20	0
520	1015202015	Pediatric	27.8549	>25 - ≤45 years	>18 years	1	GI	Gastrointestinal		PCR, serology	DENV-4	Dengue	DHF I	No	0		0				4	13	12	0		0	13.8	0	0	41.7	2.4	1	112	1	72.2	2	2	22.4	2	2	38.9	120	80	93.3333	100	0	0	20	0
520	1015202016	Pediatric	27.5373	>25 - ≤45 years	>18 years	2	Upper, Skin	Multiorgan			UNK	UNK	Cholecystitis	No	0		1				3	7	6	0		1	12.3	0	0	36.5	20.5	3	177	2	90	3	3	4.2	1	1	39.4	110	70	83.3333	80	0	0	20	0
520	1015202017	Pediatric	51.8932	>45 - ≤65 years	>18 years	1	Upper	Respiratory		PCR, NS1, serology	DENV-1	Dengue	DHF I	No	0		1				5	6	5	0		1	15.8	0	0	49.1	6.1	2	90.6	1	78.7	2	2	12.5	1	1	38.7	130	80	96.6667	90	0	0	21	0
520	1015202018	Pediatric	39.2717	>25 - ≤45 years	>18 years	2	Upper, GI	Multiorgan			UNK	UNK	PID	Anemia	0		77				3	12	11	0		77	4.9	1	1	18.6	20.3	3	363	2	85	3	3	9.8	1	1	38.5	130	85	100	88	0	0	20	0
520	1015202019	Pediatric	29.4073	>25 - ≤45 years	>18 years	1	Diarrhea	Gastrointestinal		faeces mic	Amoeba	Amoeba	Amoebic dysentri	No	0		0				2	6	5	0		0	15	0	0	43.2	11.6	3	175	2	85.1	3	3	8.8	1	1	39	120	80	93.3333	88	0	0	20	0
520	1015202020	Pediatric	48.9008	>45 - ≤65 years	>18 years	2	GI	Gastrointestinal	Clin Diag not Confirm		UNK	UNK	Typhoid fever	Ca cervix	0		1				15	9	8	0		1	11.1	1	1	33.5	8.8	2	346	2	85	3	3	8.5	1	1	38.3	120	70	86.6667	88	0	0	21	0
520	1015202021	Pediatric	55.2498	>45 - ≤65 years	>18 years	2	Skin, GI	Multiorgan		Urine culture, BC	Enterococcus, Staphylococcus aureus	Multiple	UTI	DM type II	0	N/A	0	yes	UNK	UNK	3	17	16	0	N/A	0	13	0	0	37.2	21.9	3	210	2	86.3	3	3	4.8	1	1	40.1	150	80	103.333	120	0	0	22	0
520	1015202022	Pediatric	44.6023	>25 - ≤45 years	>18 years	1	GI	Gastrointestinal	Reff Lab Only	Serology	Rickettsia typhi	Rickettsia Sp	Typhoid fever	Osteoarthritis	0		0				11	7	6	0		0	12.8	1	1	37.1	6.6	2	147	1	69.4	2	2	22.1	2	2	39.1	100	60	73.3333	96	0	0	20	0
520	1015202023	Pediatric	29.5113	>25 - ≤45 years	>18 years	1	Diarrhea	Gastrointestinal		BC	Escherichia coli	Escherichia coli	UTI	No	0		0				1	8	7	0		0	13.7	0	0	41.6	5.6	2	78	1	90.6	3	3	8.7	1	1	38.4	50	N/A		112	0	0	21	0
520	1015202024	Pediatric	20.9665	>18 - ≤25 years	>18 years	1	GI	Gastrointestinal		PCR, NS1, serology	DENV-2	Dengue	DHF I	No	0		1				4	6	5	0		1	16.3	0	0	45.4	4	1	72	1	53.7	2	2	32	2	2	38.6	130	90	103.333	98	0	0	21	0
520	1015202025	Pediatric	50.9678	>45 - ≤65 years	>18 years	2	Upper, Skin, GI	Multiorgan		BC	Streptococcus pyogenes	Other	Ulcer diabetic	DM type II	0		1				2	11	10	0		1	12	0	0	37.1	30.2	3	326	2	90.9	3	3	4.1	1	1	39.5	110	70	83.3333	122	0	0	18	0
520	1015202026	Pediatric	84.9281	>65 years	>18 years	2	Upper	Respiratory		BC	Escherichia coli	Escherichia coli	Pneumonia	Anemia	0		1				8	8	7	0		1	10	1	1	32.3	12.9	3	170	2	95.5	3	3	3.3	1	1	40	110	60	76.6667	104	0	0	20	0
520	1015202027	Pediatric	70.9021	>65 years	>18 years	1	Lower	Respiratory			UNK	UNK	COPD	COPD, Hypertension	0		0				5	5	4	0		0	15.1	0	0	46.9	15.4	3	153	2	87.1	3	3	4.5	1	1	39	130	80	96.6667	110	0	0	26	0
520	1015202028	Pediatric	31.3347	>25 - ≤45 years	>18 years	2	GI	Gastrointestinal	Reff Lab Only	PCR, serology	Rickettsia typhi	Rickettsia Sp	Dengue fever	No	0		0				8	6	5	0		0	13.6	0	0	39.7	7.2	2	98.7	1	71.2	2	2	21.1	2	2	38.6	120	80	93.3333	98	0	0	20	0
520	1015202029	Pediatric	51.4278	>45 - ≤65 years	>18 years	1	Skin	Skin and Soft tissue		pus culture	Staphylococcus aureus	Other	Ulcer diabetic	DM type II	0		0				4	5	4	0		0	12.8	1	1	38.6	21	3	385	2	84.4	3	3	6.9	1	1	38.3	140	90	106.667	98	0	0	18	0
520	1015202030	Pediatric	27.8658	>25 - ≤45 years	>18 years	1	Skin, GI	Multiorgan		PCR, NS1, serology	DENV-1	Dengue	DHF I	No	0		0				5	6	5	0		0	16	0	0	44.8	4.2	2	68	1	63.1	2	2	24.2	2	2	38.4	120	80	93.3333	72	0	0	18	0
520	1015202031	Pediatric	38.0096	>25 - ≤45 years	>18 years	1	Skin, GI	Multiorgan	Reff Lab Only	Blood PCR	Streptococcus pneumoniae	Streptococcus pneumoniae	Diabetic ulcer	DM type II	0		1				2	12	11	0		1	12.5	1	1	36.3	17.8	3	245	2	87.2	3	3	5.7	1	1	39.2	110	70	83.3333	88	0	0	20	0
520	1015202032	Pediatric	48.0383	>45 - ≤65 years	>18 years	2	Lower, GI	Multiorgan	Reff Lab Only	PCR, serology	Influenza A H1N1 pdm	Influenza	CAP	Lung TB	0		77				5	11	10	0		77	13.2	0	0	38.6	6.9	2	270	2	72.9	2	2	14.7	1	1	38.3	100	70	80	88	0	0	24	0
520	1015202033	Pediatric	31.8111	>25 - ≤45 years	>18 years	2	GI	Gastrointestinal		PCR, NS1, serology	DENV-1	Dengue	DHF I	No	0		0				6	5	4	0		0	14.7	0	0	42.3	4	1	91	1	72.5	2	2	14.9	1	1	38	120	80	93.3333	105	0	0	20	0
520	1015202034	Pediatric	18.7953	>18 - ≤25 years	>18 years	2	GI	Gastrointestinal		PCR, NS1	DENV-1	Dengue	DHF I	No	0		0				4	5	4	0		0	13.8	0	0	41.5	2.6	1	96.1	1	64	2	2	26.2	2	2	38.2	120	80	93.3333	88	0	0	20	0
520	1015202035	Pediatric	44.9719	>25 - ≤45 years	>18 years	2	Upper, GI	Multiorgan	Clin Diag not Confirm		UNK	UNK	Typhoid fever	No	0		1				9	5	4	0		1	11.1	1	1	33.9	3.9	1	69	1	85.6	3	3	7.4	1	1	38	120	80	93.3333	100	0	0	20	0
520	1015202036	Pediatric	34.2094	>25 - ≤45 years	>18 years	2	Lower	Respiratory		sputum culture	Enterobacter aerogenes	Other	Pneumonia	No	0		0				2	6	5	0		0	11.4	1	1	34.7	6.3	2	280	2	79.2	2	2	13.6	1	1	38.1	100	60	73.3333	100	0	0	28	0
520	1015202037	Pediatric	22.7077	>18 - ≤25 years	>18 years	1	GI	Gastrointestinal		PCR, NS1, serology	DENV-1	Dengue	DHF I	No	0		0				5	4	3	0		0	15.7	0	0	47.9	6.2	2	89.7	1	67.2	2	2	24.3	2	2	39.5	120	70	86.6667	100	0	0	24	0
520	1015202038	Pediatric	23.7426	>18 - ≤25 years	>18 years	1	Diarrhea	Gastrointestinal		faeces mic	Amoeba	Amoeba	Amoebic dysentri	No	0		1				4	5	4	0		1	13.5	0	0	40.9	5.7	2	125	1	47.8	2	2	40.6	2	2	39	110	70	83.3333	96	0	0	20	0
520	1015202039	Pediatric	21.4702	>18 - ≤25 years	>18 years	2	Upper, Skin, Diarr	Multiorgan	Reff Lab Only	PCR, serology	Measles virus	Measles	Dengue fever	No	0		1				4	5	4	0		1	14.6	0	0	43.1	7.1	2	105.2	1	89.3	3	3	5.3	1	1	39.7	110	80	90	120	0	0	20	0
520	1015202040	Pediatric	49.1116	>45 - ≤65 years	>18 years	2	Lower	Respiratory	Reff Lab Only	Serology	Influenza A	Influenza	Bronchiectasis	No	0	N/A	1	yes	Septic Shock	Septic shock	8	5	4	0	N/A	1	11.1	1	1	34.1	28.9	3	176	2	85.4	3	3	5.4	1	1	39.4	110	70	83.3333	100	0	0	24	0
520	1015202041	Pediatric	18.3682	>18 - ≤25 years	>18 years	1	GI	Gastrointestinal		PCR, NS1, serology	DENV-1	Dengue	DHF II	No	0		77				4	7	6	0		77	15	0	0	40.9	2	1	76	1	74.3	2	2	10.6	1	1	39.4	120	90	100	96	0	0	20	0
520	1015202042	Pediatric	29.5715	>25 - ≤45 years	>18 years	2	Diarrhea	Gastrointestinal		Serology	Salmonella typhi	Salmonella Sp	Typhoid fever	Arrhythmia	0		77				8	7	6	0		77	11.9	1	1	35.9	3.1	1	59.7	1	68.9	2	2	16.3	2	2	39	100	60	73.3333	84	0	0	20	0
520	1015202043	Pediatric	31.2526	>25 - ≤45 years	>18 years	2	Constitutional	Constitutional		PCR, NS1, serology	DENV-1	Dengue	DHF I	No	0		1				5	6	5	0		1	14.1	0	0	39.5	2.5	1	91	1	69.3	2	2	19.5	2	2	36.8	90	60	70	80	0	0	20	0
520	1015202044	Pediatric	22.2505	>18 - ≤25 years	>18 years	1	GI	Gastrointestinal	Clin Diag not Confirm		UNK	UNK	Typhoid fever	No	0		0				6	5	4	0		0	14.4	0	0	42.3	11.5	3	282	2	41.2	1	1	53.2	3	3	39.4	95	60	71.6667	82	0	0	21	0
520	1015202045	Pediatric	22.7707	>18 - ≤25 years	>18 years	1	GI	Gastrointestinal		PCR, NS1, serology	DENV-2	Dengue	DF	No	0		0				6	5	4	0		0	15.7	0	0	44.1	2.3	1	65	1	60.9	2	2	15.2	1	1	37.5	110	70	83.3333	90	0	0	20	0
520	1015202046	Pediatric	40.4545	>25 - ≤45 years	>18 years	1	GI	Gastrointestinal		PCR, serology	DENV-2	Dengue	DHF I	No	0		1				5	6	5	0		1	16.2	0	0	46.2	2.3	1	67.7	1	65.9	2	2	23.6	2	2	38.1	100	60	73.3333	90	0	0	20	0
520	1015202047	Pediatric	38.1574	>25 - ≤45 years	>18 years	1	GI	Gastrointestinal			UNK	UNK	DF	No	0		0				3	4	3	0		0	15.4	0	0	46.7	4.2	2	138	1	53.8	2	2	37.5	2	2	38.1	90	70	76.6667	108	0	0	21	0
520	1015202048	Pediatric	22.6338	>18 - ≤25 years	>18 years	1	GI	Gastrointestinal		PCR, serology	DENV-2	Dengue	DHF I	No	0		0				2	7	6	0		0	16.5	0	0	50	2.9	1	172	2	52.2	2	2	20	2	2	38.4	130	90	103.333	88	0	0	21	0
520	1015202049	Pediatric	23.1759	>18 - ≤25 years	>18 years	1	Constitutional	Constitutional		PCR, serology	DENV	Dengue	DHF I	No	0		77				5	5	4	0		77	16.2	0	0	46.1	4	1	93	1	19	1	1	19	2	2	37.9	120	80	93.3333	80	0	0	20	0
520	1015202050	Pediatric	22.8912	>18 - ≤25 years	>18 years	1	GI	Gastrointestinal		PCR, NS1, serology	DENV-1	Dengue	DHF I	No	0		0				4	7	6	0		0	16	0	0	47	5.7	2	97	1	69.9	2	2	21	2	2	39.6	120	80	93.3333	100	0	0	20	0
520	1015202051	Pediatric	20.2957	>18 - ≤25 years	>18 years	1	GI	Gastrointestinal		PCR, NS1, serology	DENV-1	Dengue	DHF I	No	0		0				3	8	7	0		0	13	0	0	39.9	4.6	2	172	2	63	2	2	15.8	1	1	38	120	80	93.3333	92	0	0	20	0
520	1015202052	Pediatric	22.2094	>18 - ≤25 years	>18 years	1	GI	Gastrointestinal		PCR, serology	DENV-2	Dengue	DHF I	No	0		0				6	4	3	0		0	16.2	0	0	45.5	3.1	1	69	1	50.2	2	2	32.3	2	2	39.3	110	70	83.3333	98	0	0	20	0
520	1015202053	Pediatric	54.7242	>45 - ≤65 years	>18 years	1	GI	Gastrointestinal		PCR, serology	DENV-1	Dengue	DHF I	No	0		0				2	9	8	0		0	15	0	0	45.2	5.8	2	123	1	69.8	2	2	16.5	2	2	36.3	130	80	96.6667	84	0	0	20	0
520	1015202054	Pediatric	27.6249	>25 - ≤45 years	>18 years	1	Upper, GI	Multiorgan			UNK	UNK	CAP	No	0		0				3	4	3	0		0	17.3	0	0	52.9	9.4	2	123	1	80.9	2	2	7.8	1	1	38	110	70	83.3333	90	0	0	21	0
520	1015202055	Pediatric	27.4497	>25 - ≤45 years	>18 years	1	GI	Gastrointestinal		PCR, serology	DENV-1	Dengue	DHF I	No	0		1				5	5	4	0		1	16.4	0	0	45.9	4.8	2	83	1	66.7	2	2	19	2	2	39	110	70	83.3333	80	0	0	21	0
520	1015202056	Pediatric	36.7118	>25 - ≤45 years	>18 years	1	GI	Gastrointestinal		PCR, NS1	DENV-1	Dengue	DHF I	No	0		0				3	7	6	0		0	16	0	0	48.2	3.1	1	131	1	80.6	2	2	8.7	1	1	38	120	80	93.3333	88	0	0	20	0
520	1015202057	Pediatric	46.423	>45 - ≤65 years	>18 years	1	GI	Gastrointestinal		PCR, serology	DENV-1	Dengue	DHF I	No	0		0				4	6	5	0		0	15.2	0	0	46.1	2.3	1	82.4	1	73	2	2	19.5	2	2	38.5	120	80	93.3333	88	0	0	20	0
520	1015202058	Pediatric	20.1177	>18 - ≤25 years	>18 years	2	Constitutional	Constitutional		NS1, serology	DENV	Dengue	DF	No	0		1				5	5	4	0		1	13.6	0	0	41.8	2.4	1	74	1	56.6	2	2	29.3	2	2	36	110	60	76.6667	80	0	0	20	0
520	1015202059	Pediatric	34.6585	>25 - ≤45 years	>18 years	1	Constitutional	Constitutional		PCR, serology	DENV-3	Dengue	DHF I	No	0		0				4	4	3	0		0	16.6	0	0	47.3	3.4	1	76	1	58	2	2	32	2	2	39	120	90	100	88	0	0	20	0
520	1015202060	Pediatric	32.2136	>25 - ≤45 years	>18 years	1	GI	Gastrointestinal	Reff Lab Only	Serology	DENV	Dengue	Typhoid fever	No	0		1				4	7	6	0		1	16.6	0	0	52.4	4.3	2	127	1	62.1	2	2	23.7	2	2	37.4	110	80	90	76	0	0	20	0
520	1015202061	Pediatric	29.9192	>25 - ≤45 years	>18 years	1	GI	Gastrointestinal		PCR, serology	DENV-1	Dengue	DHF I	No	0		0				3	6	5	0		0	14.8	0	0	43.2	4	1	120	1	67.4	2	2	24.7	2	2	38.4	110	70	83.3333	84	0	0	21	0
520	1015202062	Pediatric	24.6899	>18 - ≤25 years	>18 years	1	GI	Gastrointestinal		PCR, serology	DENV-3	Dengue	DF	No	0		0				6	5	4	0		0	15.7	0	0	44.4	3.8	1	86.5	1	65.7	2	2	23.3	2	2		110	70	83.3333	80	0	0
520	1015202063	Pediatric	35.3429	>25 - ≤45 years	>18 years	1	Upper, GI	Multiorgan		PCR, serology	DENV-2	Dengue	Typhoid fever	No	0		1				4	6	5	0		1	15.4	0	0	45.5	5.4	2	124	1	60.7	2	2	22.3	2	2	38.1	100	70	80	80	0	0	21	0
520	1015202064	Pediatric	34.6448	>25 - ≤45 years	>18 years	1	Lower, Diar	Multiorgan	Reff Lab Only	Sputum PCR	Streptococcus pneumoniae	Streptococcus pneumoniae	CAP	HIV	0	N/A	0	yes	Respiratory Failure	Respiratory Failure	8	7	6	0	N/A	0	11.2	1	1	32.2	7.8	2	199	2	86.8	3	3	6.1	1	1	37.2	100	60	73.3333	90	0	0	24	0
520	1015202065	Pediatric	48.7255	>45 - ≤65 years	>18 years	1	GI	Gastrointestinal	Clin Diag not Confirm		UNK	UNK	Typhoid fever	No	0		0				3	7	6	0		0	15.8	0	0	46.5	6.1	2	214	2	76.5	2	2	14.8	1	1	37	130	80	96.6667	96	0	0	20	0
520	1015202066	Pediatric	21.848	>18 - ≤25 years	>18 years	2	Skin, GI	Multiorgan		PCR, serology	DENV-3	Dengue	DHF II	No	0		1				4	6	5	0		1	13.1	0	0	36.9	2.8	1	108	1	73	2	2	19.9	2	2	39.1	110	70	83.3333	98	0	0	21	0
520	1015202067	Pediatric	21.2156	>18 - ≤25 years	>18 years	1	Diarrhea	Gastrointestinal		faeces mic	Amoeba	Amoeba	Amoebic dysentri	No	0		0				2	7	6	0		0	15.8	0	0	48.1	10.3	3	156	2	77.7	2	2	15.8	1	1	39	110	70	83.3333	126	0	0	20	0
520	1015202068	Pediatric	22.5708	>18 - ≤25 years	>18 years	1	GI	Gastrointestinal		PCR, serology	DENV-1	Dengue	DF	No	0		77				5	5	4	0		77	15.7	0	0	45.1	1.7	1	99	1	61.1	2	2	21.3	2	2	38.5	120	80	93.3333	84	0	0	20	0
520	1015202069	Pediatric	27.0089	>25 - ≤45 years	>18 years	2	Skin, GI	Multiorgan		PCR, NS1, serology	DENV-1	Dengue	DHF II	No	0		0				5	5	4	0		0	13.8	0	0	41.3	1.7	1	91	1	73.2	2	2	21.2	2	2	39.4	110	70	83.3333	100	0	0	21	0
520	1015202070	Pediatric	42.2943	>25 - ≤45 years	>18 years	1	Upper, Skin, Diarr	Multiorgan			UNK	UNK	DHF I	Hepatitis C	0		0				5	6	5	0		0	18.4	0	0	55.2	4	1	55.3	1	76.1	2	2	16.1	2	2	38	100	70	80	90	0	0	20	0
520	1015202071	Pediatric	43.6906	>25 - ≤45 years	>18 years	1	HB	Gastrointestinal		BC	Enterobacter aerogenes	Other	Cholangitis	No	0	N/A	0	yes	Pulmonary Embolism	Other	8	13	12	0	N/A	0	18.1	0	0	55.9	6.3	2	133	1	93.8	3	3	4	1	1	38.6	80	50	60	90	0	0	20	0
520	1015202072	Pediatric	51.2745	>45 - ≤65 years	>18 years	1	Upper, GI	Multiorgan			UNK	UNK	Erysipelas	No	0		0				2	9	8	0		0	15.3	0	0	47.6	16.4	3	281.5	2	90.2	3	3	6.2	1	1	38.3	90	60	70	120	0	0	30	0
520	1015202073	Pediatric	34.9158	>25 - ≤45 years	>18 years	2	Upper	Respiratory	Clin Diag not Confirm		UNK	UNK	Typhoid fever	No	0		0				6	8	7	0		0	9	1	1	28.6	10.2	3	282	2	75.9	2	2	16.6	2	2	38.8	90	70	76.6667	90	0	0	21	0
520	1015202074	Pediatric	23.0089	>18 - ≤25 years	>18 years	1	Upper, Skin, GI	Multiorgan		Serology	DENV	Dengue	DHF I	No	0		1				4	5	4	0		1	15.1	0	0	47.7	2.7	1	85.7	1	46.1	2	2	36.5	2	2	39.2	130	80	96.6667	110	0	0	21	0
520	1015202075	Pediatric	31.4223	>25 - ≤45 years	>18 years	1	Upper	Respiratory	Clin Diag not Confirm		UNK	UNK	Typhoid fever	No	0		1				4	6	5	0		1	14.4	0	0	42	15.9	3	143.7	1	75	2	2	15	1	1	38.5	120	80	93.3333	80	0	0	20	0
520	1015202076	Pediatric	59.8604	>45 - ≤65 years	>18 years	2	GI	Gastrointestinal			UNK	UNK	CAP	Hypertension	0		0				2	5	4	0		0	10.8	1	1	34.9	17.3	3	203	2	89.6	3	3	6	1	1	38	180	100	126.667	112	0	0	20	0
520	1015202077	Pediatric	23.0773	>18 - ≤25 years	>18 years	1	GI	Gastrointestinal		PCR	DENV-1	Dengue	DHF I	No	0		0				4	6	5	0		0	15.3	0	0	43.1	2	1	93	1	58.8	2	2	19.4	2	2	38	120	70	86.6667	104	0	0	20	0
520	1015202078	Pediatric	22.2313	>18 - ≤25 years	>18 years	1	GI	Gastrointestinal	Reff Lab Only	PCR, serology	Rickettsia typhi	Rickettsia Sp	Typhoid fever	No	0		0				8	6	5	0		0	15.7	0	0	46.3	7.8	2	52	1	79.1	2	2	14.8	1	1	39.1	110	70	83.3333	92	0	0	20	0
520	1015202079	Pediatric	59.8741	>45 - ≤65 years	>18 years	2	Diarrhea	Gastrointestinal		faeces mic	Entamoeba histolytica	Amoeba	Typhoid fever	DM type II	0		0				2	5	4	0		0	10.1	1	1	31.1	8.9	2	198	2	84.9	3	3	11.2	1	1	36	110	70	83.3333	80	0	0	20	0
520	1015202080	Pediatric	61.4264	>45 - ≤65 years	>18 years	1	CNS, Lower	Multiorgan		BC	Klebsiella pneumoniae	Other	UTI	No	0	N/A	0	yes	Intracranial Process	Other	6	7	6	0	N/A	0	12.8	1	1	37.2	19.5	3	59	1	87.2	3	3	5.4	1	1	38	180	150	160	133	0	0	28	0
520	1015202081	Pediatric	63.5975	>45 - ≤65 years	>18 years	1	Upper	Respiratory			UNK	UNK	URTI	CKD, DM type II	0		0				8	5	4	0		0	11.3	1	1	34.1	12.1	3	239	2	80.1	2	2	13.9	1	1	38.8	100	60	73.3333	92	0	0	20	0
520	1015202082	Pediatric	48.1643	>45 - ≤65 years	>18 years	2	Diarrhea	Gastrointestinal	Reff Lab Only	PCR, serology	Rickettsia typhi	Rickettsia Sp	Typhoid fever	No	0		0				8	6	5	0		0	13.1	0	0	48.7	5.2	2	108	1	64.5	2	2	25.4	2	2	39.2	110	70	83.3333	80	0	0	20	0
520	1015202083	Pediatric	71.9261	>65 years	>18 years	2	GI	Gastrointestinal	Reff Lab Only	PCR, serology	Rickettsia typhi	Rickettsia Sp	Typhoid fever	Heart Valve Defect, Hypertension	0		0				6	6	5	0		0	14.8	0	0	47.7	8.6	2	130.2	1	64.7	2	2	23.9	2	2	37	120	70	86.6667	82	0	0	21	0
520	1015202084	Pediatric	50.1629	>45 - ≤65 years	>18 years	1	HB	Gastrointestinal		BC	Escherichia coli	Escherichia coli	Cholangitis	DM type II, Hepatitis B	0	N/A	0	yes	Septic Shock	Septic shock	1	12	11	0	N/A	0	13.8	0	0	38.8	6.6	2	121	1	85.3	3	3	13.1	1	1	38.3	140	80	100	120	0	0	20	0
520	1015202085	Pediatric	41.9904	>25 - ≤45 years	>18 years	2	Diarrhea	Gastrointestinal	Reff Lab Only	PCR, serology	Rickettsia typhi	Rickettsia Sp	Typhoid fever	No	0		0				6	4	3	0		0	13	0	0	33.6	5.4	2	173	2	70	2	2	20	2	2	36	110	70	83.3333	80	0	0	20	0
520	1015202086	Pediatric	23.7481	>18 - ≤25 years	>18 years	1	Upper, Diar	Multiorgan		PCR	DENV-3	Dengue	DHF II	No	0		77				5	6	5	0		77	18.6	0	0	54.4	2.5	1	43.1	1	74.3	2	2	16.2	2	2	36.7	120	70	86.6667	80	0	0	20	0
520	1015202087	Pediatric	40.1862	>25 - ≤45 years	>18 years	1	GI	Gastrointestinal	Reff Lab Only	Serology	Rickettsia typhi	Rickettsia Sp	Dengue fever	No	0		1				4	11	10	0		1	14.9	0	0	39.7	4.7	1	68	1	62.2	2	2	24.3	2	2	37.8	130	90	103.333	88	0	0	20	0
520	1015202088	Pediatric	34.9158	>25 - ≤45 years	>18 years	1	Upper, Diar	Multiorgan			UNK	UNK	HIV	HIV	0		77				8	18	17	0		77	12.1	1	1	34.9	7.2	2	209	2	63.7	2	2	30.5	2	2	37	110	70	83.3333	82	0	0	20	0
520	1015202089	Pediatric	42.9788	>25 - ≤45 years	>18 years	2	Upper	Respiratory			UNK	UNK	Typhoid fever	No	0		0				3	7	6	0		0	12	0	0	36	4.2	2	130	1	76.6	2	2	10.9	1	1	38.4	120	80	93.3333	92	0	0	21	0
520	1015202090	Pediatric	40.4408	>25 - ≤45 years	>18 years	1	GI	Gastrointestinal		PCR	DENV-3	Dengue	DHF I	No	0		0				2	8	7	0		0	12.1	1	1	36.1	3.1	1	98.6	1	73.6	2	2	11.8	1	1	39.8	130	80	96.6667	104	0	0	20	0
520	1015202091	Pediatric	50.2752	>45 - ≤65 years	>18 years	1	Lower	Respiratory			UNK	UNK	COPD	Anemia, COPD	0		0				8	9	8	0		0	9	1	1	31	4.1	2	332	2	69.1	2	2	18.1	2	2	38	120	80	93.3333	80	0	0	24	0
520	1015202092	Pediatric	36.7912	>25 - ≤45 years	>18 years	1	Diarrhea	Gastrointestinal	Reff Lab Only	PCR, serology	DENV-2	Dengue	Typhoid fever	No	0		0				1	8	7	0		0	13.6	0	0	41.1	7.7	2	157	2	83.5	3	3	13.1	1	1	38.2	120	80	93.3333	100	0	0	21	0
520	1015202093	Pediatric	39.3648	>25 - ≤45 years	>18 years	1	GI	Gastrointestinal		PCR	DENV-3	Dengue	DF	No	0		1				4	6	5	0		1	15.5	0	0	46.8	7	2	85.5	1	73.8	2	2	19.9	2	2	36.5	120	80	93.3333	92	0	0	18	0
520	1015202094	Pediatric	39.091	>25 - ≤45 years	>18 years	1	Diarrhea	Gastrointestinal		PCR, NS1, serology	DENV-1	Dengue	DF	No	0		0				4	5	4	0		0	16.4	0	0	45.4	4	1	67	1	34	1	1	39.2	2	2	39	120	80	93.3333	100	0	0	20	0
520	1015202095	Pediatric	35.5072	>25 - ≤45 years	>18 years	1	Constitutional	Constitutional		PCR, NS1, serology	DENV-1	Dengue	DHF I	HIV	0		0				3	6	5	0		0	15.6	0	0	44.6	3.5	1	135	1	54.7	2	2	28.4	2	2	38.5	120	80	93.3333	100	0	0	21	0
520	1015202096	Pediatric	49.7687	>45 - ≤65 years	>18 years	2	Lower	Respiratory			UNK	UNK	CAP	Asthma bronchiale	0		0				2	5	4	0		0	13.2	0	0	37.3	4.9	2	185	2	86.2	3	3	6.2	1	1	39.4	110	70	83.3333	100	0	0	24	0
520	1015202097	Pediatric	22.9131	>18 - ≤25 years	>18 years	1	GI	Gastrointestinal		PCR, serology	DENV-3	Dengue	DF	No	0		0				5	6	5	0		0	15.9	0	0	44.1	2.4	1	29	1	69.8	2	2	22.3	2	2	37.7	100	70	80	90	0	0	20	0
520	1015202098	Pediatric	21.0075	>18 - ≤25 years	>18 years	1	GI	Gastrointestinal		PCR, serology	DENV-1	Dengue	DF	No	0		0				5	1	0	0		0	15.7	0	0	46.5	4.4	2	80.1	1	42.2	1	1	39.5	2	2	38.5	120	70	86.6667	88	0	0	20	0
520	1015202099	Pediatric	24.7967	>18 - ≤25 years	>18 years	1	Constitutional	Constitutional		Serology	DENV	Dengue	DHF I	No	0		0				5	5	4	0		0	15.6	0	0	40.4	2	1	80	1	81.1	2	2	12.9	1	1	36.8	120	80	93.3333	88	0	0	18	0
520	1015202100	Pediatric	35.3238	>25 - ≤45 years	>18 years	2	Skin, GI	Multiorgan		PCR, NS1, serology	DENV-3	Dengue	DF	No	0		0				4	5	4	0		0	13.9	0	0	39.5	3.1	1	57	1	79.8	2	2	11.1	1	1	39.5	130	80	96.6667	100	0	0	20	0
520	1015202101	Pediatric	22.9268	>18 - ≤25 years	>18 years	1	Skin, GI	Multiorgan		Serology	DENV	Dengue	DHF II	No	0		77				4	4	3	0		77	16.6	0	0	52.5	5.7	2	27.4	1	29.2	1	1	34.9	2	2	38	110	70	83.3333	90	0	0	20	0
520	1015202102	Pediatric	18.4175	>18 - ≤25 years	>18 years	1	GI	Gastrointestinal		PCR, serology	DENV-4	Dengue	DF	No	0		0				5	5	4	0		0	14.2	0	0	42.9	4.1	2	74.1	1	65.8	2	2	22.1	2	2	37.1	120	70	86.6667	96	0	0	20	0
520	1015202103	Pediatric	26.7379	>25 - ≤45 years	>18 years	1	GI	Gastrointestinal		PCR, serology	DENV-1	Dengue	DF	No	0		77				4	5	4	0		77	13.3	0	0	38.9	3.8	1	63	1	49.8	2	2	30.9	2	2	37	120	80	93.3333	98	0	0	20	0
520	1015202104	Pediatric	19.2252	>18 - ≤25 years	>18 years	1	GI	Gastrointestinal		PCR, NS1, serology	DENV-3	Dengue	DHF I	No	0		0				4	5	4	0		0	14.3	0	0	40.9	4.5	2	64.2	1	65.8	2	2	22.2	2	2	38	100	60	73.3333	90	0	0	20	0
520	1015202105	Pediatric	28.4791	>25 - ≤45 years	>18 years	2	Diarrhea	Gastrointestinal	Clin Diag not Confirm		UNK	UNK	Dengue Fever	Struma	0		0				8	8	7	0		0	13.5	0	0	42.7	2.8	1	144	1	55.1	2	2	30	2	2	38	140	80	100	88	0	0	28	0
520	1015202106	Pediatric	19.3593	>18 - ≤25 years	>18 years	2	GI	Gastrointestinal		NS1, serology	DENV	Dengue	DF	No	0		1				6	5	4	0		1	14.2	0	0	41.3	4.6	2	48.9	1	56.2	2	2	21.1	2	2	36.5	100	70	80	88	0	0	20	0
520	1015202107	Pediatric	18.2122	>18 - ≤25 years	>18 years	2	Lower	Respiratory			UNK	UNK	CAP	Lung TB, HIV	0		0				3	12	11	0		0	6.5	1	1	22.4	5.3	2	170	2	77.7	2	2	13.5	1	1	39	110	70	83.3333	108	0	0	26	0
520	1015202108	Pediatric	30.2259	>25 - ≤45 years	>18 years	1	Diarrhea	Gastrointestinal		PCR, NS1, serology	DENV-2	Dengue	DF	No	0		77				5	5	4	0		77	15.7	0	0	44	4.2	2	90	1	79	2	2	15	1	1	38.4	110	80	90	88	0	0	18	0
520	1015202109	Pediatric	35.6468	>25 - ≤45 years	>18 years	1	Lower, Diar	Multiorgan			UNK	UNK	Pneumonia	CKD, Hepatitis C, HIV, Lung TB	0		0				5	8	7	0		0	11.5	1	1	31	13.3	3	272	2	89.2	3	3	4.4	1	1	39	80	50	60	104	0	0	24	0
520	1015202110	Pediatric	26.1109	>25 - ≤45 years	>18 years	2	Lower, GI	Multiorgan			UNK	UNK	CAP	HIV, Lung TB	0		0				6	12	11	0		0	10.4	1	1	32.5	4.2	2	395	2	73.1	2	2	20.7	2	2	37.6	110	80	90	111	0	0	24	0
520	1015202111	Pediatric	22.2368	>18 - ≤25 years	>18 years	1	GI	Gastrointestinal		PCR, NS1, serology	DENV-3	Dengue	DHF II	No	0		0				3	6	5	0		0	15.9	0	0	43.5	2.2	1	78	1	62.2	2	2	25.4	2	2	36.5	110	70	83.3333	88	0	0	16	0
520	1015202112	Pediatric	31.5181	>25 - ≤45 years	>18 years	1	GI	Gastrointestinal		PCR, NS1, serology	DENV-3	Dengue	DF	No	0		77				4	6	5	0		77	15.9	0	0	45.3	4.5	2	52.4	1	60.8	2	2	23	2	2	36.5	120	80	93.3333	80	0	0	20	0
520	1015202113	Pediatric	24.5804	>18 - ≤25 years	>18 years	1	GI	Gastrointestinal		PCR, NS1, serology	DENV-3	Dengue	DHF I	No	0		1				4	6	5	0		1	16.8	0	0	49.7	2.3	1	99.6	1	62.6	2	2	25	2	2	36.5	110	70	83.3333	84	0	0	20	0
520	1015202114	Pediatric	36.5175	>25 - ≤45 years	>18 years	1	Lower, Diar	Multiorgan			UNK	UNK	Pneumonia	HIV	0		0				6	13	12	0		0	9.5	1	1	28.8	13.9	3	213	2	80.6	2	2	12.3	1	1	38.1	120	80	93.3333	90	0	0	20	0
520	1015202115	Pediatric	39.9671	>25 - ≤45 years	>18 years	2	Constitutional	Constitutional		PCR, NS1, serology	DENV-3	Dengue	DF	No	0		1				5	5	4	0		1	13.5	0	0	36.1	1.6	1	81	1	62.4	2	2	27.3	2	2	39.2	120	70	86.6667	98	0	0	20	0
520	1015202116	Pediatric	34.1793	>25 - ≤45 years	>18 years	1	Upper, GI	Multiorgan	Reff Lab Only	Serology	Influenza B	Influenza	Dengue fever	Anemia	0		1				5	6	5	0		1	10.2	1	1	32.9	6.7	2	67.7	1	60.3	2	2	31.7	2	2	38.8	120	80	93.3333	80	0	0	20	0
520	1015202117	Pediatric	69.4784	>65 years	>18 years	2	Upper, Skin	Multiorgan	Clin Diag not Confirm		UNK	UNK	Dengue Fever	Ureterolithiasis	0		0				2	7	6	0		0	14.5	0	0	43.9	7.6	2	68	1	74.5	2	2	24.8	2	2	37.2	110	70	83.3333	98	0	0	20	0
520	1015202118	Pediatric	21.0185	>18 - ≤25 years	>18 years	2	GI	Gastrointestinal		PCR	DENV-2	Dengue	DHF I	No	0		0				4	5	4	0		0	16.1	0	0	48.4	5.8	2	92.2	1	67.6	2	2	19	2	2	39	110	80	90	98	0	0	20	0
520	1015202119	Pediatric	37.9357	>25 - ≤45 years	>18 years	2	GI	Gastrointestinal		PCR, NS1, serology	DENV-3	Dengue	DHF II	No	0		0				4	6	5	0		0	14.3	0	0	41.7	1.3	1	24.8	1	70.1	2	2	16.4	2	2	38	100	80	86.6667	100	0	0	20	0
520	1015202120	Pediatric	31.2471	>25 - ≤45 years	>18 years	2	GI	Gastrointestinal		PCR, NS1, serology	DENV-3	Dengue	DF	CKD, Hypertension, SLE	0		0				4	8	7	0		0	15.2	0	0	41.9	8.7	2	42	1	94.1	3	3	31.1	2	2	37.5	110	70	83.3333	80	0	0	20	0
520	1015202121	Pediatric	25.4292	>25 - ≤45 years	>18 years	2	GI	Gastrointestinal			UNK	UNK	DF	No	0		1				6	6	5	0		1	13.8	0	0	41	2.6	1	111	1	59.2	2	2	31.6	2	2	38.5	100	60	73.3333	96	0	0	20	0
520	1015202122	Pediatric	22.4476	>18 - ≤25 years	>18 years	2	Lower, GI	Multiorgan			UNK	UNK	Pneumonia	HIV	0		0				6	6	5	0		0	9.3	1	1	29.4	5.5	2	227	2	79.8	2	2	14	1	1	36.8	110	70	83.3333	84	0	0	26	0
520	1015202123	Pediatric	31.2142	>25 - ≤45 years	>18 years	1	HB	Gastrointestinal		Serology	Malaria	Other	Malaria	No	0		77				5	5	4	0		77	10.9	1	1	30.8	4.8	2	26	1	68.8	2	2	13.9	1	1	36.7	100	70	80	80	0	0	20	0
520	1015202124	Pediatric	47.6906	>45 - ≤65 years	>18 years	2	Upper, HB	Multiorgan			UNK	UNK	Pneumonia	Choledocholithiasis, Hepatitis B, HHD	0		77				4	12	11	0		77	12.9	0	0	37.9	3.8	1	93.9	1	66.9	2	2	19.9	2	2	38	110	60	76.6667	114	0	0	22	0
520	1015202125	Pediatric	19.3347	>18 - ≤25 years	>18 years	2	Skin, GI	Multiorgan		NS1, serology	DENV	Dengue	DF	No	0		1				7	3	2	0		1	13.4	0	0	39	3.3	1	82	1	52.9	2	2	24.2	2	2	38	130	80	96.6667	90	0	0	20	0
520	1015202126	Pediatric	38.3381	>25 - ≤45 years	>18 years	2	Diarrhea	Gastrointestinal	Reff Lab Only	PCR, serology	Rickettsia typhi	Rickettsia Sp	Cholecystitis	No	0		77				6	10	9	0		77	13.5	0	0	38.6	11.7	3	114	1	81.4	2	2	14.6	1	1	38.1	110	70	83.3333	100	0	0	20	0
520	1015202127	Pediatric	45.7413	>45 - ≤65 years	>18 years	1	GI	Gastrointestinal	Reff Lab Only	PCR, serology	Rickettsia typhi	Rickettsia Sp	CAP	No	0		0				4	10	9	0		0	16.5	0	0	48	6.5	2	83.9	1	70.9	2	2	15.5	1	1	38	110	80	90	90	0	0	20	0
520	1015202128	Pediatric	52.8296	>45 - ≤65 years	>18 years	1	GI	Gastrointestinal	Reff Lab Only	PCR	Rickettsia typhi	Rickettsia Sp	Dengue fever	No	0		0				4	5	4	0		0	14.8	0	0	41.6	8.7	2	89	1	75.7	2	2	19.4	2	2	39.3	120	80	93.3333	88	0	0	20	0
520	1015202129	Pediatric	42.6557	>25 - ≤45 years	>18 years	2	GI	Gastrointestinal			UNK	UNK	DHF IV	No	0		0				4	5	4	0		0	12	0	0	34.7	6	2	81.7	1	89.1	3	3	9.8	1	1	38.1	80	50	60	108	0	0	20	0
520	1015202130	Pediatric	38.3792	>25 - ≤45 years	>18 years	1	GI	Gastrointestinal	Reff Lab Only	PCR, serology	Rickettsia typhi	Rickettsia Sp	CAP	No	0		0				3	10	9	0		0	16.9	0	0	42.7	7.4	2	124	1	80.1	2	2	12.4	1	1	38.5	110	70	83.3333	90	0	0	21	0
520	1015202131	Pediatric	28.3231	>25 - ≤45 years	>18 years	1	GI	Gastrointestinal			UNK	UNK	Typhoid fever	No	0		0				5	8	7	0		0	13.2	0	0	40.4	20	3	225	2	81.9	2	2	11.5	1	1	38	100	70	80	100	0	0	20	0
520	1015202132	Pediatric	42.319	>25 - ≤45 years	>18 years	1	Upper, GI	Multiorgan	Reff Lab Only	PCR, serology	Rickettsia typhi	Rickettsia Sp	Typhoid fever	No	0		0				11	7	6	0		0	19.9	0	0	46.8	8.2	2	175	2	68.6	2	2	20.5	2	2	38	110	70	83.3333	80	0	0	20	0
520	1015202133	Pediatric	23.0226	>18 - ≤25 years	>18 years	1	Skin, GI	Multiorgan		PCR	DENV-3	Dengue	DHF I	No	0		0				3	5	4	0		0	16.1	0	0	42.3	4.6	2	82	1	63.4	2	2	22.6	2	2	37	100	60	73.3333	80	0	0	20	0
520	1015202134	Pediatric	20.2902	>18 - ≤25 years	>18 years	1	Lower, HB	Multiorgan	Reff Lab Only	Blood PCR	Streptococcus pneumoniae	Streptococcus pneumoniae	CAP	Anemia	0		0				4	4	3	0		0	5.1	1	1	20	8.1	2	112	1	81.5	2	2	7.3	1	1	36.5	110	80	90	100	0	0	28	0
520	1015202135	Pediatric	47.5099	>45 - ≤65 years	>18 years	2	Lower, UTI, GI	Multiorgan			UNK	UNK	Pneumonia	Asthma bronchiale, CHF	0		1				4	9	8	0		1	14.2	0	0	43	9.8	2	240	2	89.1	3	3	4.1	1	1	38.6	140	90	106.667	102	0	0	20	0
520	1015202136	Pediatric	25.5441	>25 - ≤45 years	>18 years	2	Upper, GI	Multiorgan		BC, serology	Salmonella typhi	Salmonella Sp	Typhoid fever	No	0		0				7	5	4	0		0	13.4	0	0	37.3	6.9	2	172	2	65.3	2	2	23.1	2	2	37.3	120	80	93.3333	82	0	0	22	0
520	1015202137	Pediatric	43.0527	>25 - ≤45 years	>18 years	2	GI	Gastrointestinal		PCR, serology	DENV-1	Dengue	DHF I	No	0		1				4	6	5	0		1	12.9	0	0	43.8	5.5	2	312.6	2	77.4	2	2	15.8	1	1	38.3	120	80	93.3333	88	0	0	21	0
520	1015202138	Pediatric	36.7392	>25 - ≤45 years	>18 years	1	Diarrhea	Gastrointestinal		PCR, serology	DENV-3	Dengue	DHF II	No	0		1				4	6	5	0		1	14.4	0	0	40.4	3.7	1	96	1	72.2	2	2	15.5	1	1	37.7	120	80	93.3333	82	0	0	21	0
520	1015202139	Pediatric	42.5763	>25 - ≤45 years	>18 years	2	Diarrhea	Gastrointestinal			UNK	UNK	DF	No	0		0				4	5	4	0		0	14.3	0	0	41.5	3.3	1	87	1	72.2	2	2	20.3	2	2	37.5	110	80	90	84	0	0	20	0
520	1015202140	Pediatric	48.293	>45 - ≤65 years	>18 years	1	Constitutional	Constitutional	Reff Lab Only	PCR, serology	Rickettsia typhi	Rickettsia Sp	Typhoid fever	No	0		0				7	15	14	0		0	13.8	0	0	36.9	4	1	84	1	73.3	2	2	21.2	2	2	38	100	60	73.3333	98	0	0	22	0
520	1015202141	Pediatric	57.191	>45 - ≤65 years	>18 years	2	GI	Gastrointestinal			UNK	UNK	UTI	DM	0		1				5	7	6	0		1	13.9	0	0	47.8	8.9	2	203.5	2	71.4	2	2	17.4	2	2	38	130	90	103.333	80	0	0	20	0
520	1015202142	Pediatric	40.7392	>25 - ≤45 years	>18 years	1	GI	Gastrointestinal	Reff Lab Only	PCR, serology	Rickettsia typhi	Rickettsia Sp	Dengue fever	No	0		0				5	9	8	0		0	14.1	0	0	47.4	3.1	1	54	1	73	2	2	22.5	2	2	38.7	110	70	83.3333	98	0	0	20	0
520	1015202143	Pediatric	51.6249	>45 - ≤65 years	>18 years	1	GI	Gastrointestinal			UNK	UNK	DHF I	No	0		0				5	8	7	0		0	13.7	0	0	39.4	4	1	85	1	73.8	2	2	17.5	2	2	38	110	60	76.6667	92	0	0	20	0
520	1015202144	Pediatric	42.987	>25 - ≤45 years	>18 years	2	GI	Gastrointestinal		PCR	DENV-3	Dengue	DHF I	No	0		77				2	7	6	0		77	14	0	0	41.9	2.7	1	44	1	79.8	2	2	12	1	1	37.6	130	80	96.6667	100	0	0	20	0
520	1015202145	Pediatric	19.5428	>18 - ≤25 years	>18 years	1	GI	Gastrointestinal		PCR	DENV-2	Dengue	DF	No	0		0				3	6	5	0		0	14.9	0	0	41.6	3.5	1	36	1	66	2	2	22.3	2	2	36.6	110	70	83.3333	84	0	0	20	0
520	1015202146	Pediatric	39.2307	>25 - ≤45 years	>18 years	1	GI	Gastrointestinal		PCR, serology	DENV-3	Dengue	DF	No	0		0				5	5	4	0		0	16	0	0	44.9	4.5	2	94	1	82.2	2	2	9.5	1	1	38	110	70	83.3333	82	0	0	20	0
520	1015202147	Pediatric	43.5318	>25 - ≤45 years	>18 years	1	Skin, GI	Multiorgan		PCR, serology	DENV-2	Dengue	DHF II	No	0		77				5	5	4	0		77	15.8	0	0	43.6	2.7	1	93	1	53	2	2	33.6	2	2	36.7	100	70	80	88	0	0	20	0
520	1015202148	Pediatric	58.1273	>45 - ≤65 years	>18 years	1	Lower	Respiratory		sputum culture	Pseudomonas aeruginosa	Other	Pneumonia	COPD, Hypertension	0		77				2	11	10	0		77	14.4	0	0	44.4	10.8	3	316.5	2	85.6	3	3	9.6	1	1	39.2	190	100	130	88	0	0	36	0
520	1015202149	Pediatric	23.3402	>18 - ≤25 years	>18 years	1	Upper, GI	Multiorgan		PCR	DENV-1	Dengue	DF	No	0		0				4	4	3	0		0	14.7	0	0	44.8	4.6	2	113	1	64.4	2	2	26.7	2	2	37.8	100	70	80	88	0	0	20	0
520	1015202150	Pediatric	35.4442	>25 - ≤45 years	>18 years	1	GI	Gastrointestinal		PCR	DENV-3	Dengue	DHF II	No	0		1				4	7	6	0		1	13.8	0	0	39.8	4.3	2	77	1	86.2	3	3	11.9	1	1	37	110	70	83.3333	90	0	0	20	0
520	1015202151	Pediatric	36.3121	>25 - ≤45 years	>18 years	1	GI	Gastrointestinal		PCR	DENV-3	Dengue	DHF I	No	0		0				3	6	5	0		0	12.7	1	1	37.6	3.6	1	93.9	1	64.1	2	2	16.8	2	2	38	110	70	83.3333	82	0	0	20	0
520	1015202152	Pediatric	19.0801	>18 - ≤25 years	>18 years	1	GI	Gastrointestinal		PCR	DENV-2	Dengue	DHF I	No	0		0				N/A	5	4	0		0	14.6	0	0	48.4	3.3	1	56.4	1	69.6	2	2	17.4	2	2	38.5	100	70	80	98	0	0	20	0
520	1015202153	Pediatric	54.13	>45 - ≤65 years	>18 years	1	Diarrhea	Gastrointestinal	Reff Lab Only	PCR	DENV-4	Dengue	Typhoid fever	No	0		0				3	12	11	0		0	13.6	0	0	45.8	12.9	3	148.2	1	76.9	2	2	13	1	1	37	120	80	93.3333	80	0	0	20	0
520	1015202154	Pediatric	28.7666	>25 - ≤45 years	>18 years	1	GI	Gastrointestinal		PCR, serology	DENV-3	Dengue	DHF I	No	0		77				4	5	4	0		77	17	0	0	49	6	2	88	1	78	2	2	15	1	1	36.8	120	80	93.3333	89	0	0	21	0
520	1015202155	Pediatric	40.2683	>25 - ≤45 years	>18 years	1	GI	Gastrointestinal		PCR, serology	DENV-4	Dengue	DF	No	0		0				35	5	4	0		0	15.5	0	0	48.1	4	1	57.3	1	62.8	2	2	26.8	2	2	38	120	70	86.6667	90	0	0	20	0
520	1015202156	Pediatric	27.3676	>25 - ≤45 years	>18 years	2	GI	Gastrointestinal		PCR, serology	DENV-3	Dengue	DHF I	No	0		1				5	6	5	0		1	10.5	1	1	33.7	2.7	1	87.1	1	67.2	2	2	16.8	2	2	36.8	110	80	90	84	0	0	20	0
520	1015202157	Pediatric	19.154	>18 - ≤25 years	>18 years	2	Constitutional	Constitutional		PCR, serology	DENV-3	Dengue	DF	No	0		0				5	7	6	0		0	16	0	0	51.6	4.3	2	43.7	1	37.4	1	1	37.1	2	2	36	120	80	93.3333	82	0	0	20	0
520	1015202158	Pediatric	31.8823	>25 - ≤45 years	>18 years	2	Diarrhea	Gastrointestinal			UNK	UNK	Typhoid fever	Anemia, Lung TB	0		1				2	15	14	0		1	11.2	1	1	37.1	15.7	3	526.1	2	80.1	2	2	12.9	1	1	36	100	60	73.3333	96	0	0	20	0
520	1015202159	Pediatric	45.5688	>45 - ≤65 years	>18 years	2	GI	Gastrointestinal		PCR, serology	DENV-3	Dengue	DHF I	No	0		0				5	5	4	0		0	11.9	1	1	36.3	2.1	1	116.7	1	68.2	2	2	18.6	2	2	38.3	100	60	73.3333	88	0	0	20	0
520	1015202160	Pediatric	35.8111	>25 - ≤45 years	>18 years	1	GI	Gastrointestinal		PCR, NS1	DENV-3	Dengue	DF	No	0		77				4	6	5	0		77	14.7	0	0	44.6	2.1	1	51.7	1	57.6	2	2	18.1	2	2	38.1	100	60	73.3333	80	0	0	20	0
520	1015202161	Pediatric	28.5886	>25 - ≤45 years	>18 years	1	Diarrhea	Gastrointestinal			UNK	UNK	Typhoid fever	No	0		0				5	5	4	0		0	14.7	0	0	46.6	8.8	2	207.9	2	67.3	2	2	25.4	2	2	38.2	110	70	83.3333	88	0	0	22	0
530	1015301003	Adult	11.6112	>5 - ≤18 years	>5 - ≤18 years	2	Skin, GI	Multiorgan		PCR, NS1, serology	DENV-1	Dengue	DF	No	0		0				5	5	4	0		0	11.4	1	1	34	0.8	1	76	1	57.9	1	1	38.2	3	3	39	110	70	83.3333	112	0	0	24	0
530	1015301004	Adult	5.58795	>5 - ≤18 years	>5 - ≤18 years	2	Upper	Respiratory			UNK	UNK	GNA	No	0		77				8	4	3	0		77	10.7	1	1	31.7	16.7	3	291	2	69	2	2	26	2	2	38.3	90	60	70	122	0	0	24	0
530	1015301005	Adult	14.6366	>5 - ≤18 years	>5 - ≤18 years	1	CNS, Upper	Multiorgan		PCR, NS1	DENV-3	Dengue	DF	No	0		0				2	9	8	0		0	13.1	0	0	37	3.8	1	106	1	55.2	2	1	27.7	2	2	39.8	100	60	73.3333	148	1	1	24	0
530	1015301006	Adult	14.1985	>5 - ≤18 years	>5 - ≤18 years	1	Upper, GI	Multiorgan		NS1, serology	DENV	Dengue	DF	No	0		0				6	3	2	0		0	16.4	0	0	46	4	1	64.2	1	41	1	1	51	3	3	38	120	70	86.6667	96	0	0	20	0
530	1015301007	Adult	11.5127	>5 - ≤18 years	>5 - ≤18 years	2	GI	Gastrointestinal			UNK	UNK	Sepsis	Miliary TB	0	N/A	1	yes	Septic Shock	Septic shock	11	9	8	0	N/A	1	12.6	0	0	36.5	12.6	3	453	2	78	3	3	16	1	1	38	147	106	119.667	100	0	0	20	0
530	1015301008	Adult	14.0616	>5 - ≤18 years	>5 - ≤18 years	2	Upper	Respiratory		Serology	Salmonella typhi	Salmonella Sp	Typhoid fever	No	0		0				8	3	2	0		0	12.7	0	0	34.3	4.1	2	83.5	1	75	2	3	21	2	1	36.8	106	73	84	88	0	0	22	0
530	1015301009	Adult	13.7139	>5 - ≤18 years	>5 - ≤18 years	1	GI	Gastrointestinal		PCR, NS1, serology	DENV-3	Dengue	DF	No	0		1				5	3	2	0		1	11.6	1	1	34.3	2.1	1	61.2	1	79	3	3	13	1	1	38	100	70	80	98	0	0	24	0
530	1015301010	Adult	9.06776	>5 - ≤18 years	>5 - ≤18 years	1	Skin	Skin and Soft tissue		sputum culture	Acinetobacter baumanii	Other	Pneumonia	Asthma bronchiale, COPD,	0		0				5	14	13	0		0	14.3	0	0	44.6	3.5	1	116	1	48	1	1	47	3	3	38.8	N/A	N/A		98	0	0	28	0
530	1015301011	Adult	5.295	>5 - ≤18 years	>5 - ≤18 years	2	GI	Gastrointestinal		Serology	Salmonella typhi	Salmonella Sp	Typhoid fever	No	0		1				9	7	6	0		1	11.4	1	1	33.2	12.2	2	237	2	61	2	2	32	2	2	38.9	90	55	66.6667	109	0	0	24	0
530	1015301012	Adult	2.73511	≤5 years	≤5 years	2	Lower	Respiratory	Reff Lab Only	Serology	Influenza A	Influenza	CAP	No	0		0				2	4	3	0		0	12.3	0	0	35.3	17.5	2	157	2	29	1	1	66	3	3	36.6	80	60	66.6667	100	0	0	30	0
530	1015301013	Adult	1.70842	≤5 years	≤5 years	1	Diarrhea	Gastrointestinal			UNK	UNK	Diarrhea	No	0		1				4	2	1	0		1	14.1	0	0	40.4	21.2	3	229	2	80	3	3	16	1	1	39.2	89	60	69.6667	120	0	0	20	0
530	1015301014	Adult	3.74812	≤5 years	≤5 years	2	Lower, Diar	Multiorgan			UNK	UNK	Diarrhea	Malnutrition, Deficiency IgA	0	N/A	1	yes	Septic Shock	Septic shock	6	3	2	0	N/A	1	9.7	1	1	28	17.9	2	368	2	70	2	2	25	2	2	37.5	98	67	77.3333	138	1	1	41	1
530	1015301015	Adult	15.1321	>5 - ≤18 years	>5 - ≤18 years	2	Upper, UTI	Multiorgan			UNK	UNK	UTI	SLE, Malnutrition	0		0				7	24	23	0		0	11.6	1	1	33.5	4.4	2	132	1	87	3	3	8	1	1	38.5	119	80	93	98	0	0	22	0
530	1015301016	Adult	3.07187	≤5 years	≤5 years	2	Diarrhea	Gastrointestinal			UNK	UNK	UTI	Delayed development	0		0				8	7	6	0		0	9.1	1	1	28.1	19.7	3	407	2	55	1	1	41	3	3	39.8	62	44	50	120	0	0	26	0
530	1015301017	Adult	4.9473	≤5 years	≤5 years	2	Upper, GI	Multiorgan		NS1, serology	DENV	Dengue	DF	No	0		0				4	5	4	0		0	12.6	0	0	37.4	2.8	1	82.5	1	78	3	3	20	1	1	36.8	108	60	76	110	0	0	24	0
530	1015301018	Adult	11.8713	>5 - ≤18 years	>5 - ≤18 years	1	Skin, GI	Multiorgan		NS1	DENV	Dengue	DF	No	0		0				5	3	2	0		0	15	0	0	46.5	1.8	1	48.6	1	42	1	1	51	3	3	36.2	110	62	78	82	0	0	22	0
530	1015301019	Adult	16.6215	>5 - ≤18 years	>5 - ≤18 years	1	GI	Gastrointestinal		PCR, NS1, serology	DENV-3	Dengue	DHF I	No	0		0				4	4	3	0		0	14.4	0	0	42.9	2	1	48.2	1	53	2	1	42	2	3	37	102	61	74.6667	96	0	0	20	0
530	1015301020	Adult	4.18617	≤5 years	≤5 years	1	CNS, Lower	Multiorgan	Reff Lab Only	Serology	RSV	RSV	CAP		0		0				5	7	6	0		0	11.3	0	0	37.6	5.5	1	286	2	61	2	2	31	2	2	36.8	100	56	70.6667	142	1	1	40	0
530	1015301021	Adult	1.31143	≤5 years	≤5 years	2	CNS, Upper, Diarr	Multiorgan		BC	Enterococcus faecalis	Other	Sepsis	No	0		0				5	5	4	0		0	10	1	1	29	13.3	2	214	2	73	3	3	20	1	1	37	98	62	74	136	0	0	32	0
530	1015301022	Adult	3.54552	≤5 years	≤5 years	2	Upper, GI	Multiorgan	Reff Lab Only	Serology	Influenza A	Influenza	Bacterial infection		0		77				4	4	3	0		77	10.5	1	1	30.6	25.1	3	335	2	84	3	3	14	1	1	39.9	98	59	72	150	1	1	24	0
530	1015301023	Adult	14.8337	>5 - ≤18 years	>5 - ≤18 years	1	Skin	Skin and Soft tissue		PCR, serology	DENV-3	Dengue	DF	DM type II	0		1				N/A	4	3	0		1	11.6	1	1	35.4	4.5	2	74	1	19.9	1	1	66.5	3	3	38.3	99	61	73.6667	100	0	0	22	0
530	1015301024	Adult	16.9993	>5 - ≤18 years	>5 - ≤18 years	1	GI	Gastrointestinal		PCR, NS1, serology	DENV-1	Dengue	DHF I		0		0				3	5	4	0		0	14.6	0	0	42.3	3.1	1	131	1	65	2	2	29	2	2	38.2	117	78	91	100	0	0	16	0
530	1015301025	Adult	13.5633	>5 - ≤18 years	>5 - ≤18 years	1	CNS	CNS		PCR, serology	DENV-1	Dengue	DHF I	No	0		77				5	5	4	0		77	14.1	0	0	43.5	2.5	1	115	1	53	1	1	41	3	3	39	91	55	67	110	0	0	28	0
530	1015301026	Adult	4.70363	≤5 years	≤5 years	2	Upper, GI	Multiorgan		PCR, NS1, serology	DENV-3	Dengue	DF		0		0				4	3	2	0		0	12.9	0	0	37.3	2.7	1	110	1	51	1	1	42	3	3	37.5	96	61	72.6667	134	0	0	20	0
530	1015302001	Pediatric	33.3854	>25 - ≤45 years	>18 years	2	GI	Gastrointestinal			UNK	UNK	Intra abdominal mass	Intra abdominal mass	0		0				2	2	1	0		0	10.1	1	1	32.6	4.8	2	606	2							36.5	120	80	93.3333	90	0	0	18	0
530	1015302002	Pediatric	37.4292	>25 - ≤45 years	>18 years	2	Skin, GI	Multiorgan			UNK	UNK	Miliary TB	HIV, Miliary TB	0		0				8	18	17	0		0	8.9	1	1	25.5	9.5	2	258	2	77.9	2	2	13.3	1	1	36	110	70	83.3333	108	0	0	18	0
530	1015302003	Pediatric	28.397	>25 - ≤45 years	>18 years	1	Lower	Respiratory		BC	Staphylococcus aureus	Other	Sepsis	Lung TB	0		0				6	40	39	0		0	14.5	0	0	40.4	24.1	3	43.2	1	6	1	1	6	1	1	39	100	60	73.3333	110	0	0	18	0
530	1015302004	Pediatric	56.386	>45 - ≤65 years	>18 years	2	UTI	Genitourinary		PCR, NS1, serology	DENV-2	Dengue	DF	No	0		0				6	6	5	0		0	11.6	1	1	36.2	2.5	1	39	1	24.3	1	1	55.1	3	3	36.5	140	90	106.667	80	0	0	20	0
530	1015302005	Pediatric	40.5229	>25 - ≤45 years	>18 years	2	Upper, GI	Multiorgan		PCR, serology	DENV-3	Dengue	DHF II	No	0		0				6	7	6	0		0	14.2	0	0	39.4	4.4	2	59	1	3	1	1	17	2	2	38	100	70	80	100	0	0	20	0
530	1015302006	Pediatric	56.9391	>45 - ≤65 years	>18 years	1	CNS, GI	Multiorgan	Reff Lab Only	PCR, serology	Rickettsia typhi	Rickettsia Sp	Sepsis	No	0	N/A	0	yes	Septic Shock	Septic shock	2	2	1	0	N/A	0	18.2	0	0	51.2	7	2	119	1	33	1	1	64	3	3	38	200	100	133.333	120	0	0	20	0
530	1015302007	Pediatric	40.1451	>25 - ≤45 years	>18 years	1	Lower, HB	Multiorgan		PCR, serology	Leptospira	Leptospira	Leptospirosis	No	0		0				5	16	15	0		0	15.3	0	0	43.9	12.3	3	46.1	1	91	3	3	6	1	1	37.9	160	100	120	111	0	0	26	0
530	1015302008	Pediatric	67.3758	>65 years	>18 years	2	Lower	Respiratory			UNK	UNK	CAP	DM type II	1	1	0	yes	Cardiac Arrest	Other	4	4	3	1	1	0	7.7	1	1	22	16.2	3	56.7	1	6	1	1	26	2	2	36.9	140	80	100	88	0	0	20	0
530	1015302009	Pediatric	28.0027	>25 - ≤45 years	>18 years	1	Lower, GI	Multiorgan	Reff Lab Only	Serology	Influenza A	Influenza	Lung TB	Lung TB	0		0				15	5	4	0		0	15.2	0	0	42.1	8.4	2	185	2	64	2	2	33	2	2	36	110	70	83.3333	80	0	0	18	0
530	1015302010	Pediatric	47.2307	>45 - ≤65 years	>18 years	2	Upper, Skin, GI	Multiorgan		BC	Staphylococcus haemolyticus	Other	Diabetic ulcer	DM type II, Hypertension	0		0				4	35	34	0		0	10.2	1	1	30.4	17.5	3	471	2	85.5	3	3	6.2	1	1	37	110	60	76.6667	103	0	0	20	0
530	1015302011	Pediatric	73.5524	>65 years	>18 years	2	Lower, GI	Multiorgan			UNK	UNK	Pneumonia	DM, Hypertension	0		0				2	9	8	0		0	11	1	1	36.1	10.4	3	264	2	79	2	2	13	1	1	37.9	180	80	113.333	100	0	0	20	0
530	1015302012	Pediatric	58.7707	>45 - ≤65 years	>18 years	1	Upper, HB	Multiorgan		PCR, serology	Leptospira	Leptospira	Leptospirosis	No	0		0				7	9	8	0		0	6.4	1	1	19.4	14.7	3	213	2	87.4	3	3	5.7	1	1	36.7	100	60	73.3333	100	0	0	18	0
530	1015302013	Pediatric	42.8474	>25 - ≤45 years	>18 years	2	Lower	Respiratory		BC	Staphylococcus aureus	Other	Sepsis	CKD, DM type II	0	N/A	0	yes	Septic Shock	Septic shock	4	2	1	0	N/A	0	11.9	1	1	33.9	8.7	2	80.5	1	88	3	3	12	1	1	41	170	100	123.333	130	0	0	30	0
530	1015302014	Pediatric	28.7201	>25 - ≤45 years	>18 years	1	GI	Gastrointestinal		PCR, NS1, serology	DENV-3	Dengue	DF	No	0		0				3	7	6	0		0	13.7	0	0	39.2	2.9	1	90	1	80.9	2	2	14.6	1	1	38	100	60	73.3333	90	0	0	22	0
530	1015302015	Pediatric	75.4661	>65 years	>18 years	2	Upper, GI	Multiorgan			UNK	UNK	CAP	No	0		0				7	12	11	0		0	11.8	1	1	34	19.4	3	382	2	86	3	3	12	1	1	38.2	100	70	80	94	0	0	20	0
530	1015302016	Pediatric	65.0705	>65 years	>18 years	2	GI	Gastrointestinal			UNK	UNK	Sepsis	CKD, DM type II, Hypertension	0		0				1	9	8	0		0	9	1	1	27.4	27.2	3	296	2	90.7	3	3	7.1	1	1	36.7	120	80	93.3333	52	0	0	20	0
530	1015302017	Pediatric	63.7344	>45 - ≤65 years	>18 years	2	Lower, UTI, GI	Multiorgan	Reff Lab Only	Blood PCR	Streptococcus pneumoniae	Streptococcus pneumoniae	Sepsis	No	0		0				7	9	8	0		0	10.8	1	1	31.7	47.8	3	540	2	94	3	3	2	1	1	37.8	110	70	83.3333	104	0	0	22	0
530	1015302018	Pediatric	57.5469	>45 - ≤65 years	>18 years	1	Upper, UTI, GI	Multiorgan	Reff Lab Only	PCR, serology	Rickettsia typhi	Rickettsia Sp	Typhoid fever	Cirrhosis, DM type II, Hypertension, Kidney cyst	0		0				10	8	7	0		0	11.3	1	1	34.9	10.4	3	154	2	72.1	2	2	22.3	2	2	36.5	120	70	86.6667	108	0	0	30	0
530	1015302019	Pediatric	57.3306	>45 - ≤65 years	>18 years	1	GI	Gastrointestinal			UNK	UNK	Pansitopenia	Anemia, DM type II, Haemorrhoid	0		0				3	11	10	0		0	6	1	1	17.6	1.1	1	94	1	63.9	2	2	28.7	2	2	38.7	110	60	76.6667	120	0	0	24	0
530	1015302020	Pediatric	21.4839	>18 - ≤25 years	>18 years	2	Upper, GI	Multiorgan			UNK	UNK	CAP	Leukemia	0		0				2	9	8	0		0	11.7	1	1	33.4	25.1	3	705	2	86	3	3	10	1	1	38	110	70	83.3333	86	0	0	18	0
530	1015302021	Pediatric	27.5537	>25 - ≤45 years	>18 years	1	Lower, Skin	Multiorgan			UNK	UNK	Lung TB	HIV, Lung TB	0		0				2	7	6	0		0	9.5	1	1	28.6	7.9	2	135	1	92	3	3	8	1	1	38.6	101	73	82.3333	106	0	0	26	0
530	1015302022	Pediatric	35.4305	>25 - ≤45 years	>18 years	2	HB	Gastrointestinal			UNK	UNK	Neoplasm of pancreas	Neoplasm of pancreas	0		0				2	9	8	0		0	10	1	1	28.8	36.6	3	737	2	88	3	3	11	1	1	36.7	107	80	89	80	0	0	20	0
530	1015302023	Pediatric	60.6735	>45 - ≤65 years	>18 years	2	Lower, UTI, GI	Multiorgan			UNK	UNK	Pneumonia	No	0		0				3	16	15	0		0	11	1	1	31.7	21.6	3	327	2	95	3	3	2	1	1	36.6	123	70	87.6667	68	0	0	18	0
530	1015302024	Pediatric	62.7734	>45 - ≤65 years	>18 years	2	Upper, GI	Multiorgan		sputum culture	Klebsiella pneumoniae	Other	CAP	Struma multinodosa	0		0				1	8	7	0		0	13.6	0	0	38.7	2	1	89.9	1	66	2	2	30	2	2	38.9	120	70	86.6667	95	0	0	24	0
530	1015302025	Pediatric	38.486	>25 - ≤45 years	>18 years	1	Constitutional	Constitutional	Reff Lab Only	PCR, serology	Rickettsia typhi	Rickettsia Sp	Viral infection	Lung TB	0		0				9	11	10	0		0	14.9	0	0	41	6.4	2	36.8	1	74	2	2	22	2	2	39.9	100	60	73.3333	112	0	0	22	0
530	1015302026	Pediatric	66.0068	>65 years	>18 years	2	Lower	Respiratory			UNK	UNK	Sepsis	DM type II, Lung TB	0		0				4	8	7	0		0	11.1	1	1	32.6	34.4	3	227	2	93	3	3	5	1	1	36	130	90	103.333	72	0	0	18	0
530	1015302027	Pediatric	62.7187	>45 - ≤65 years	>18 years	2	CNS, Lower	Multiorgan			UNK	UNK	CAP	No	0	N/A	0	yes	Respiratory Failure	Respiratory Failure	1	5	4	0	N/A	0	3.8	1	1	11.7	12.5	3	42	1	9.4	1	1	78.6	3	3	36.9	120	70	86.6667	94	0	0	24	0
530	1015302028	Pediatric	26.8145	>25 - ≤45 years	>18 years	2	Upper, Skin	Multiorgan			UNK	UNK	UTI	No	0		0				4	4	3	0		0	13.2	0	0	38.3	23.5	3	306	2	88	3	3	8	1	1	36.8	90	60	70	80	0	0	18	0
530	1015302029	Pediatric	30.2478	>25 - ≤45 years	>18 years	1	Constitutional	Constitutional			UNK	UNK	CAP, encephalitis	No	0	N/A	0	yes	Respiratory Failure	Respiratory Failure	5	2	1	0	N/A	0	15.5	0	0	46.5	17.3	3	347	2							38.5	120	80	93.3333	110	0	0	20	0
530	1015302030	Pediatric	40.0794	>25 - ≤45 years	>18 years	1	CNS, Skin, Diarr	Multiorgan	Reff Lab Only	PCR, serology	Rickettsia typhi	Rickettsia Sp	Meningoencephalitis	CLD, HIV, Hypertension	0	N/A	0	yes	Cardiac Arrest	Other	13	8	7	0	N/A	0	10.9	1	1	34	7.5	2	54.2	1	90	3	3	10	1	1	36.8	120	90	100	100	0	0	18	0
530	1015302031	Pediatric	29.5989	>25 - ≤45 years	>18 years	1	GI	Gastrointestinal		PCR, serology	DENV-3	Dengue	DF	No	0		0				4	5	4	0		0	15.1	0	0	44.2	5.1	2	89	1	70.3	2	2	21.7	2	2	39	120	70	86.6667	78	0	0	16	0
530	1015302032	Pediatric	19.5838	>18 - ≤25 years	>18 years	1	Diarrhea	Gastrointestinal		NS1, serology	DENV	Dengue	DF	Thalassemia	0		0				4	10	9	0		0	5.5	1	1	15.9	3.7	1	82	1	34.1	1	1	50.3	3	3	38	100	60	73.3333	92	0	0	20	0
530	1015302033	Pediatric	27.4031	>25 - ≤45 years	>18 years	1	CNS, HB	Multiorgan	Reff Lab Only	PCR, serology	SEOUL VIRUS	Other	Typhoid fever	No	0		0				6	8	7	0		0	16.5	0	0	50.6	5.8	2	24.7	1	79	2	2	16	2	2	38.7	140	90	106.667	110	0	0	20	0
530	1015302034	Pediatric	24.0684	>18 - ≤25 years	>18 years	2	GI	Gastrointestinal		PCR, NS1, serology	DENV-3	Dengue	DHF I	No	0		0				6	5	4	0		0	13.1	0	0	32.8	2.1	1	85	1	64	2	2	64	3	3	38.5	90	60	70	89	0	0	20	0
530	1015302035	Pediatric	66.2067	>65 years	>18 years	1	Constitutional	Constitutional			UNK	UNK	CAP	Hypertension	0		0				2	6	5	0		0	12.2	1	1	37.2	23.7	3	187	2	85	3	3	11	1	1	36	110	60	76.6667	98	0	0	20	0
530	1015302036	Pediatric	76.7639	>65 years	>18 years	1	CNS, Upper	Multiorgan	Reff Lab Only	Serology	Influenza B	Influenza	Sepsis		0	N/A	0	yes	Cardiac Arrest	Other	3	39	38	0	N/A	0	5.6	1	1	21.3	21.3	3	184	2	98	3	3	2	1	1	36	100	60	73.3333	80	0	0	18	0
530	1015302037	Pediatric	52.7283	>45 - ≤65 years	>18 years	2	Lower	Respiratory	Reff Lab Only	Serology	RSV	RSV	Pleuritis Tuberculosis		0	N/A	0	yes	UNK	UNK	3	24	23	0	N/A	0	10.1	1	1	33.7	8.6	2	249	2	78	2	2	13	1	1	36.5	90	60	70	72	0	0	17	0
530	1015302038	Pediatric	19.4415	>18 - ≤25 years	>18 years	1	GI	Gastrointestinal		PCR, NS1, serology	DENV-1	Dengue	DF	No	0		0				3	9	8	0		0	15	0	0	45.1	2.7	1	170	2	65.4	2	2	20.5	2	2	37.3	120	80	93.3333	107	0	0	17	0
530	1015302039	Pediatric	19.5838	>18 - ≤25 years	>18 years	1	Lower	Respiratory			UNK	UNK	Hemoptoe(??)		0		1				0	6	5	0		1	14.2	0	0	42.2	6.2	2	236	2	68	2	2	23	2	2	39	100	70	80	112	0	0	22	0
530	1015302040	Pediatric	19.0746	>18 - ≤25 years	>18 years	2	Upper, GI	Multiorgan			UNK	UNK	Tonsilitis	No	0		0				6	5	4	0		0	11.4	1	1	34.3	2.5	1	144	1	76	2	2	18	2	2	38	100	70	80	72	0	0	16	0
530	1015302041	Pediatric	21.8289	>18 - ≤25 years	>18 years	2	GI	Gastrointestinal		PCR, NS1	DENV-1	Dengue	Demam Berdarah Dengue		0		0				4	6	5	0		0	14.5	0	0	43.4	1.8	1	108	1	84	3	3	13	1	1	37	110	70	83.3333	72	0	0	16	0
540	1015401001	Adult	1.12526	≤5 years	≤5 years	1	CNS, Upper, Diarr	Multiorgan	Reff Lab Only	faeces mic	Amoeba	Amoeba	Febrile convulsion	Anemia	0		0				4	9	8	0		0	8.9	1	1	29	10.7	2	452	2	57	1	1	38	3	3	39.7	N/A	N/A		120	0	0	28	0
540	1015401002	Adult	1.57974	≤5 years	≤5 years	1	Diarrhea	Gastrointestinal	Reff Lab Only	PCR	Norovirus II	Other	Gastroenteritis	No	0		0				2	5	4	0		0	11.6	0	0	33	6.3	2	232	2	73	3	3	24	1	1	39.9	N/A	N/A		126	0	0	22	0
540	1015401003	Adult	12.5558	>5 - ≤18 years	>5 - ≤18 years	2	Upper, GI	Multiorgan	Reff Lab Only	Serology	Rickettsia typhi	Rickettsia Sp	Chikungunya	No	0		1				5	7	6	0		1	13.2	0	0	39	5.3	2	104	1							37.7	N/A	N/A		100	0	0	20	0
540	1015401004	Adult	10.82	>5 - ≤18 years	>5 - ≤18 years	2	GI	Gastrointestinal		PCR, NS1, serology	DENV-4	Dengue	DHF I	No	0		1				3	8	7	0		1	14.3	0	0	43	4.9	2	211	2							38	N/A	N/A		130	0	0	28	0
540	1015401005	Adult	9.1937	>5 - ≤18 years	>5 - ≤18 years	1	Upper, Diar	Multiorgan			UNK	UNK	Appendicitis	No	0		1				3	12	11	0		1	11.3	1	1	34	14.8	3	233	2	82	3	3	15	1	1	38.9	N/A	N/A		90	0	0	20	0
540	1015401006	Adult	6.53251	>5 - ≤18 years	>5 - ≤18 years	1	Upper, Skin, Diarr	Multiorgan		Serology	Measles virus	Measles	Morbili	No	0		1				6	3	2	0		1	11.8	0	0	36	4.5	1	320	2							39.5	N/A	N/A		120	0	0	28	0
540	1015401007	Adult	1.88912	≤5 years	≤5 years	1	Upper, Diar	Multiorgan			UNK	UNK	Typhoid fever	No	0		1				5	6	5	0		1	12.1	0	0	36	14.2	2	402	2							36	N/A	N/A		130	0	0	30	0
540	1015401008	Adult	11.1	>5 - ≤18 years	>5 - ≤18 years	1	Skin, GI	Multiorgan			X NO SAMPLE	X NO SAMPLE	DHF I	No	0		77				4	7	6	0		77	14.9	0	0	43	3.6	1	139	1	70	2	2	17	1	1	38.8	N/A	N/A		88	0	0	22	0
540	1015401009	Adult	4.01095	≤5 years	≤5 years	2	CNS, Diar	Multiorgan			UNK	UNK	Febrile convulsion	No	0		77				2	7	6	0		77	10.2	1	1	31	8.7	2	187	2	83	3	3	15	1	1	39.1	N/A	N/A		130	0	0	28	0
540	1015401010	Adult	1.5551	≤5 years	≤5 years	2	CNS, Upper	Multiorgan	Reff Lab Only	PCR, serology	Influenza A H3N2	Influenza	Febrile convulsion	No	0		0				8	5	4	0		0	12.7	0	0	38	18.7	3	757	2	56	1	1	41	3	3	36.5	N/A	N/A		110	0	0	24	0
540	1015401011	Adult	7.31828	>5 - ≤18 years	>5 - ≤18 years	1	Upper	Respiratory			UNK	UNK	HIV	HIV, Lung TB	0	N/A	0	yes	HIV	Other	8	12	11	0	N/A	0	9.8	1	1	30	5.4	2	232	2	82	3	3	15	1	1	39.3	N/A	N/A		130	0	0	28	0
540	1015401012	Adult	11.9261	>5 - ≤18 years	>5 - ≤18 years	1	Upper, GI	Multiorgan	Reff Lab Only	Serology	Influenza A	Influenza	GEA	No	0		1				9	5	4	0		1	12.5	0	0	38	6.8	2	515	2	79	3	3	20	1	1	38.3
540	1015401013	Adult	6.76249	>5 - ≤18 years	>5 - ≤18 years	1	Upper, GI	Multiorgan		Serology	Salmonella typhi	Salmonella Sp	Typhoid fever	No	0		77				8	3	2	0		77	12.6	0	0	38	7.3	2	262	2	63	2	2	32	2	2	38.4	N/A	N/A		120	0	0	24	0
540	1015401014	Adult	2.0397	≤5 years	≤5 years	1	CNS, Upper	Multiorgan		PCR, NS1	DENV-1	Dengue	Febrile convulsion	No	0		77				1	7	6	0		77	10.4	1	1	32	9.9	2	338	2	70	2	2	27	2	2	39.1	N/A	N/A		112	0	0	30	0
540	1015401015	Adult	2.57084	≤5 years	≤5 years	1	Upper	Respiratory		NS1, serology	DENV	Dengue	DHF I	No	0		1				5	4	3	0		1	12.4	0	0	38	3.2	1	98	1	35	1	1	60	3	3	38.7	N/A	N/A		128	0	0	26	0
540	1015401016	Adult	15.1075	>5 - ≤18 years	>5 - ≤18 years	1	GI	Gastrointestinal		PCR, serology	DENV-3	Dengue	DHF II	No	0		0				4	7	6	0		0	14.8	0	0	41	2.6	1	88	1	71	2	3	28	2	2	39.6	100	70	80	89	0	0	20	0
540	1015401017	Adult	15.833	>5 - ≤18 years	>5 - ≤18 years	1	GI	Gastrointestinal	Clin Diag not Confirm		UNK	UNK	Dengue Fever	No	0		1				5	13	12	0		1	15.7	0	0	46	4.4	2	96	1	76	2	3	20	2	1	38.6	110	70	83.3333	88	0	0	20	0
540	1015401018	Adult	2.28337	≤5 years	≤5 years	1	Skin, GI	Multiorgan		PCR, serology	DENV-3	Dengue	DHF IV	No	0	N/A	0	yes	Dengue Shock Syndrome	Septic shock	6	3	2	0	N/A	0	13.9	0	0	44	3.8	1	34	1							39	N/A	N/A		116	0	0	30	0
540	1015401019	Adult	1.5332	≤5 years	≤5 years	2	Upper, Skin, Diarr	Multiorgan	Reff Lab Only	qPCR	HHV-6	Other	Lung TB	Lung TB, Malnutrition	0		0				4	3	2	0		0	11.7	0	0	36	18.5	3	447	2	42	1	1	54	3	3	38.7	N/A	N/A		130	0	0	28	0
540	1015401020	Adult	10.9185	>5 - ≤18 years	>5 - ≤18 years	2	GI	Gastrointestinal		PCR, NS1	DENV-3	Dengue	DHF I	No	0		1				2	6	5	0		1	12.7	0	0	37	6.8	2	48	1							39	N/A	N/A		120	0	0	24	0
540	1015401021	Adult	11.0883	>5 - ≤18 years	>5 - ≤18 years	2	Upper, Diar	Multiorgan		PCR, NS1, serology	DENV-1	Dengue	DHF IV	Lung TB	0		0				3	8	7	0		0	14.8	0	0	42	1.9	1	74	1							37.1	N/A	N/A		110	0	0	24	0
540	1015401022	Adult	3.85489	≤5 years	≤5 years	1	Upper, GI	Multiorgan	Clin Diag not Confirm		UNK	UNK	Dengue Fever	No	0		1				5	5	4	0		1	11.7	0	0	33	8.1	2	176	2							38.7	N/A	N/A		120	0	0	32	0
540	1015401023	Adult	8.59411	>5 - ≤18 years	>5 - ≤18 years	2	GI	Gastrointestinal		Serology	Salmonella typhi	Salmonella Sp	Typhoid fever	Lung TB	0		0				12	9	8	0		0	12.3	0	0	37	7	2	223	2	48	1	1	49	3	3	39.8	N/A	N/A		100	0	0	22	0
540	1015401024	Adult	1.1499	≤5 years	≤5 years	1	Diarrhea	Gastrointestinal			UNK	UNK	GEA	Lung TB	0		0				2	8	7	0		0	11.7	0	0	35	29.4	3	542	2	73	3	3	24	1	1	38	N/A	N/A		116	0	0	30	0
540	1015401025	Adult	13.0376	>5 - ≤18 years	>5 - ≤18 years	1	Upper, GI	Multiorgan		PCR, NS1	DENV-1	Dengue	DHF I	No	0		0				4	6	5	0		0	14.4	0	0	42	3.1	1	124	1							39	110	80	90	100	0	0	22	0
540	1015401026	Adult	5.57426	>5 - ≤18 years	>5 - ≤18 years	1	Upper, Diar	Multiorgan		PCR, serology	DENV-2	Dengue	DHF II	No	0		1				5	4	3	0		1	12.4	0	0	36	4.1	1	82	1							38.2	N/A	N/A		120	0	0	30	0
540	1015401027	Adult	9.42642	>5 - ≤18 years	>5 - ≤18 years	2	Upper, GI	Multiorgan		PCR, NS1, serology	DENV-1	Dengue	DHF I	Lung TB	0		0				3	5	4	0		0	12.4	0	0	35	2.9	1	47	1							39.4	N/A	N/A		110	0	0	24	0
540	1015401028	Adult	4.3	≤5 years	≤5 years	2	CNS, Upper	Multiorgan			X NO SAMPLE	X NO SAMPLE	Febrile convulsion	No	0		0				2	5	4	0		0	12.2	0	0	37	32.3	3	317	2	77	3	3	20	1	1	38.8	N/A	N/A		124	0	0	26	0
540	1015401029	Adult	4.03833	≤5 years	≤5 years	2	Upper, GI	Multiorgan	Reff Lab Only	Serology	Influenza A	Influenza	Lung TB	Lung TB	0		1				4	5	4	0		1	12	0	0	36	4.7	1	228	2	69	2	2	28	2	2	37.9	N/A	N/A		120	0	0	24	0
540	1015401030	Adult	1.10062	≤5 years	≤5 years	2	CNS	CNS			UNK	UNK	Febrile convulsion	No	0		0				4	4	3	0		0	10.1	1	1	31	15.4	2	320	2							37.4	N/A	N/A		160	1	1	58	1
540	1015401031	Adult	1.16906	≤5 years	≤5 years	1	CNS	CNS	Reff Lab Only	Blood PCR	Streptococcus pneumoniae	Streptococcus pneumoniae	Febrile convulsion	Lung TB	0		1				8	8	7	0		1	11.5	0	0	35	13.2	2	256	2							38.1	N/A	N/A		158	1	1	34	0
540	1015401032	Adult	7.6742	>5 - ≤18 years	>5 - ≤18 years	1	Diarrhea	Gastrointestinal			UNK	UNK	Lung TB	Lung TB, Thalassemia	0		1				6	10	9	0		1	7.3	1	1	25	3.4	1	230	2							37.1	N/A	N/A		110	0	0	20	0
540	1015401033	Adult	3.50171	≤5 years	≤5 years	1	Upper, Diar	Multiorgan	Reff Lab Only	Serology	Influenza A	Influenza	Typhoid fever	No	0		1				8	5	4	0		1	10.8		1	32	8.7	2	316	2	58	2	2	39	2	3	37.5	N/A	N/A		120	0	0	24	0
540	1015401034	Adult	7.95072	>5 - ≤18 years	>5 - ≤18 years	1	Upper, GI	Multiorgan	Reff Lab Only	Serology	Influenza A	Influenza	Typhoid fever	Lung TB	0		1				7	4	3	0		1	12.1	0	0	37	5.4	2	216	2							38	N/A	N/A		123	0	0	22	0
540	1015401035	Adult	2.07803	≤5 years	≤5 years	1	Upper, Diar	Multiorgan	Clin Diag not Confirm		UNK	UNK	Typhoid fever	Lung TB	0		1				8	7	6	0		1	10.3	1	1	32	13	2	455	2	43	1	1	55	3	3	38	N/A	N/A		124	0	0	30	0
540	1015401036	Adult	1.65366	≤5 years	≤5 years	2	Lower, GI	Multiorgan			UNK	UNK	Bronchiolitis	No	0		0				4	5	4	0		0	11.3	0	0	33	12.5	2	223	2	48	1	1	50	3	3	37.8	N/A	N/A		138	0	0	40	0
540	1015401037	Adult	3.06913	≤5 years	≤5 years	2	Lower, GI	Multiorgan			UNK	UNK	Bronchopneumonia	Lung TB	0		1				12	9	8	0		1	11.3	0	0	34	45.8	3	464	2	53	1	1	44	3	3	36	N/A	N/A		100	0	0	26	0
540	1015401038	Adult	2.43395	≤5 years	≤5 years	2	Lower	Respiratory			UNK	UNK	Laryngitis	Anemia	0		77				4	3	2	0		77	7.7	1	1	27	6.6	2	381	2	71	3	3	26	2	2	38.3	N/A	N/A		156	1	1	34	0
540	1015401039	Adult	4.04928	≤5 years	≤5 years	1	Upper, Skin, GI	Multiorgan	Clin Diag not Confirm		UNK	UNK	Typhoid fever	Malnutrition, Lung TB	0		77				6	8	7	0		77	10.8	1	1	32	4.3	1	172	2							36.8	N/A	N/A		128	0	0	32	0
540	1015401040	Adult	5.2731	>5 - ≤18 years	>5 - ≤18 years	1	Upper, Diar	Multiorgan			UNK	UNK	GEA	No	0		0				4	4	3	0		0	11.1	1	1	34	7.6	2	132	1	53	1	1	43	3	3	37.9	N/A	N/A		120	0	0	24	0
540	1015401041	Adult	9.02943	>5 - ≤18 years	>5 - ≤18 years	1	GI	Gastrointestinal		PCR, serology	DENV-3	Dengue	DHF I	Malnutrition	0		0				5	5	4	0		0	13.2	0	0	38	2.3	1	39	1							37.3	90	60	70	110	0	0	24	0
540	1015401042	Adult	1.5	≤5 years	≤5 years	2	CNS, Upper, Diarr	Multiorgan			X NO SAMPLE	X NO SAMPLE	DHF I	No	0		1				5	4	3	0		1	17.6	0	0	53	7.1	2	160	2	36	1	1	60	3	3	39	N/A	N/A		130	0	0	34	0
540	1015401043	Adult	1.5	≤5 years	≤5 years	2	Upper, Diar	Multiorgan			X NO SAMPLE	X NO SAMPLE	Bronchopneumonia	Anemia	0		0				4	6	5	0		0	8.9	1	1	26	6.2	2	205	2	56	1	1	40	3	3	38	N/A	N/A		120	0	0	38	0
540	1015401044	Adult	1.6	≤5 years	≤5 years	1	Lower	Respiratory			X NO SAMPLE	X NO SAMPLE	Bronchopneumonia	Lung TB, Malnutrition	0		0				2	7	6	0		0	10.7	1	1	35	10.6	2	553	2	31	1	1	60	3	3	38.3	N/A	N/A		110	0	0	28	0
540	1015401045	Adult	4.45448	≤5 years	≤5 years	1	Upper, GI	Multiorgan		PCR, serology	DENV-3	Dengue	DHF III	Anemia	0		0				4	12	11	0		0	7.3	1	1	26	5.7	1	451	2	63	2	2	21	1	1	39.4	N/A	N/A		108	0	0	26	0
540	1015401046	Adult	6.69131	>5 - ≤18 years	>5 - ≤18 years	1	Upper, GI	Multiorgan			UNK	UNK	Viral infection	No	0		0				3	4	3	0		0	12.3	0	0	38	3.5	1	241	2							37	N/A	N/A		100	0	0	24	0
540	1015401047	Adult	7.20329	>5 - ≤18 years	>5 - ≤18 years	2	Upper, Diar	Multiorgan	Reff Lab Only	Serology	Salmonella typhi	Salmonella Sp	UTI	Anemia, LUNG TB	0		1				8	9	8	0		1	10.1	1	1	30	6.3	2	114	1							40.6	N/A	N/A		110	0	0	24	0
540	1015401048	Adult	13.9548	>5 - ≤18 years	>5 - ≤18 years	1	Upper, UTI, Skin, GI	Multiorgan		NS1, serology	DENV	Dengue	DHF I	No	0		0				4	5	4	0		0	13.1	0	0	40	3.6	1	145	1							39.2	100	60	73.3333	88	0	0	24	0
540	1015401049	Adult	7.0883	>5 - ≤18 years	>5 - ≤18 years	2	Upper, GI	Multiorgan		PCR, serology	DENV-2	Dengue	DHF I	Anemia	0		0				5	6	5	0		0	12.3	0	0	38	4.2	1	33	1							38.8	90	60	70	100	0	0	26	0
540	1015401050	Adult	12.3	>5 - ≤18 years	>5 - ≤18 years	2	GI	Gastrointestinal			X NO SAMPLE	X NO SAMPLE	DHF I	No	0		1				5	4	3	0		1	13.5	0	0	41	3	1	67	1	51	1	1	44	3	3	37	110	80	90	80	0	0	20	0
540	1015401051	Adult	3.12389	≤5 years	≤5 years	1	Upper, Skin, Diarr	Multiorgan		PCR, serology	DENV-3	Dengue	DF	No	0		1				8	8	7	0		1	11.3	0	0	33	4.9	1	33	1							38	N/A	N/A		110	0	0	24	0
540	1015401052	Adult	1.07324	≤5 years	≤5 years	2	Upper, Skin	Multiorgan		PCR, serology	Measles virus	Measles	Morbili	No	0		77				11	6	5	0		77	12	0	0	38	9.1	2	394	2							38.7	N/A	N/A		110	0	0	28	0
540	1015401053	Adult	6.86653	>5 - ≤18 years	>5 - ≤18 years	2	Upper, GI	Multiorgan		PCR, NS1	DENV-3	Dengue	DHF I	No	0		0				3	9	8	0		0	10.9	1	1	34	5.5	2	180	2							38.5	N/A	N/A		120	0	0	20	0
540	1015401054	Adult	6.5024	>5 - ≤18 years	>5 - ≤18 years	2	CNS, Upper, GI	Multiorgan			UNK	UNK	Febrile convulsion	No	0		1				3	4	3	0		1	11.8	0	0	36	10.5	2	438	2							39	N/A	N/A		98	0	0	28	0
540	1015401055	Adult	5.1	>5 - ≤18 years	>5 - ≤18 years	1	Upper, Skin	Multiorgan			X NO SAMPLE	X NO SAMPLE	Morbili	Anemia	0		1				4	5	4	0		1	9.9	1	1	30	3.4	1	170	2	44	1	1	49	3	3	38	N/A	N/A		120	0	0	24	0
540	1015401056	Adult	13.5058	>5 - ≤18 years	>5 - ≤18 years	1	GI	Gastrointestinal		PCR, NS1	DENV-3	Dengue	DF	No	0		0				2	7	6	0		0	12.8	0	0	38	7.6	2	134	1							39.3	N/A	N/A		100	0	0	24	0
540	1015401057	Adult	4.4	≤5 years	≤5 years	1	CNS, Upper	Multiorgan			X NO SAMPLE	X NO SAMPLE	Rhynopharingitis	No	0		0				3	5	4	0		0	11.4	0	0	36	12.7	2	611	2	79	3	3	14	1	1	39.4	N/A	N/A		101	0	0	20	0
540	1015401058	Adult	7.69336	>5 - ≤18 years	>5 - ≤18 years	1	GI	Gastrointestinal	Reff Lab Only	Serology	Influenza B	Influenza	URTI	No	0		1				3	7	6	0		1	13.2	0	0	41	11.4	2	389	2	87	3	3	8	1	1	38.9	N/A	N/A		110	0	0	20	0
540	1015401059	Adult	15.7618	>5 - ≤18 years	>5 - ≤18 years	2	GI	Gastrointestinal		PCR	DENV-3	Dengue	DHF I	No	0		0				4	6	5	0		0	11.8	1	1	36	2.1	1	146	1							38.5	81	49	59.6667	63	0	0	30	0
540	1015401060	Adult	7.06366	>5 - ≤18 years	>5 - ≤18 years	2	GI	Gastrointestinal		PCR, NS1, serology	DENV-1	Dengue	DF	No	0		0				4	5	4	0		0	12.7	0	0	38	4.6	2	136	1							37.4	N/A	N/A		92	0	0	22	0
540	1015401061	Adult	8.09035	>5 - ≤18 years	>5 - ≤18 years	1	GI	Gastrointestinal		PCR, NS1, serology	DENV-3	Dengue	DF	No	0		0				4	5	4	0		0	9.8	1	1	30	2	1	23	1	26	1	1	71	3	3	38.2	N/A	N/A		110	0	0	26	0
540	1015401062	Adult	11.1075	>5 - ≤18 years	>5 - ≤18 years	1	GI	Gastrointestinal		PCR, serology	DENV-2	Dengue	DF	No	0		0				6	4	3	0		0	12.5	0	0	39	3.5	1	87	1							37	N/A	N/A		88	0	0	20	0
540	1015401063	Adult	14.11	>5 - ≤18 years	>5 - ≤18 years	1	GI	Gastrointestinal			X NO SAMPLE	X NO SAMPLE	DHF II	No	0		0				6	6	5	0		0	15	0	0	43	2.9	1	29	1							36.1	108	59	75.3333	73	0	0	25	0
540	1015401064	Adult	3.9	≤5 years	≤5 years	1	Upper, GI	Multiorgan			X NO SAMPLE	X NO SAMPLE	Typhoid fever	No	0		1				13	4	3	0		1	9.7	1	1	30	29.1	3	518	2	46	1	1	47	3	3	36.8	N/A	N/A		110	0	0	26	0
540	1015401065	Adult	11.1184	>5 - ≤18 years	>5 - ≤18 years	1	GI	Gastrointestinal		PCR, serology	DENV-4	Dengue	DHF I	No	0		0				4	4	3	0		0	13.9	0	0	43	4.9	2	153	2							37.1	N/A	N/A		92	0	0	24	0
540	1015401066	Adult	3.20602	≤5 years	≤5 years	1	GI	Gastrointestinal		PCR, NS1, serology	DENV-2	Dengue	DHF I	No	0		0				5	7	6	0		0	12.3	0	0	36	4.2	1	68	1							36.9	N/A	N/A		110	0	0	26	0
540	1015401067	Adult	5.08145	>5 - ≤18 years	>5 - ≤18 years	2	Upper	Respiratory			UNK	UNK	Tonsilitis	No	0		0				4	12	11	0		0	11.3	1	1	34	17	2	259	2	67	2	2	28	2	2	38	N/A	N/A		122	0	0	36	1
540	1015401068	Adult	4.95551	≤5 years	≤5 years	2	Upper, Skin, Diarr	Multiorgan		Serology	Measles virus	Measles	Morbili	No	0		0				6	3	2	0		0	12.1	0	0	36	4.7	1	228	2	77	3	3	20	1	1	38.3	N/A	N/A		100	0	0	26	0
540	1015401069	Adult	13.8015	>5 - ≤18 years	>5 - ≤18 years	1	Upper, GI	Multiorgan		PCR, serology	DENV-4	Dengue	DHF I	No	0		0				4	7	6	0		0	12.1	0	0	37	2.5	1	172	2							37.2	110	70	83.3333	76	0	0	24	0
540	1015401070	Adult	11.896	>5 - ≤18 years	>5 - ≤18 years	2	Upper, Diar	Multiorgan		PCR, NS1, serology	DENV-2	Dengue	DHF I	No	0		0				3	7	6	0		0	12.8	0	0	38	7	2	203	2							38.8	110	70	83.3333	120	0	0	24	0
540	1015401071	Adult	1.79603	≤5 years	≤5 years	2	Upper, GI	Multiorgan	Reff Lab Only	Blood PCR	Streptococcus pneumoniae	Streptococcus pneumoniae	Lung TB	Anemia, Lung TB	0		1				3	6	5	0		1	9.5	1	1	28	24.4	3	555	2	63	2	2	33	2	2	37	N/A	N/A		120	0	0	26	0
540	1015401072	Adult	8.57221	>5 - ≤18 years	>5 - ≤18 years	1	UTI, Diar	Multiorgan			UNK	UNK	Dysentri	No	0		0				4	11	10	0		0	13.1	0	0	38	15.6	3	324	2	89	3	3	6	1	1	36	105	68	80.3333	106	0	0	25	0
540	1015401073	Adult	5.53593	>5 - ≤18 years	>5 - ≤18 years	2	CNS	CNS			UNK	UNK	Sepsis	Hydrocephalus, Lung TB	1	6	0	yes	Sepsis, Respiratory Failure	Respiratory Failure	2	11	10	1	6	0	13.2	0	0	38	11.5	2	522	2	74	3	3	23	1	1	38.9	106	57	73.3333	110	0	0	30	0
540	1015401074	Adult	6.05886	>5 - ≤18 years	>5 - ≤18 years	1	GI	Gastrointestinal		PCR, NS1, serology	DENV-3	Dengue	DHF I	No	0		0				6	5	4	0		0	14.9	0	0	42	2.7	1	15	1							38.5	N/A	N/A		127	0	0	32	1
540	1015401075	Adult	14.0123	>5 - ≤18 years	>5 - ≤18 years	1	Lower, Diar	Multiorgan		PCR, serology	DENV-2	Dengue	Typhoid fever	No	0		0				3	6	5	0		0	14.8	0	0	43	3	1	157	2	72	2	3	22	2	1	39	116	70	85.3333	88	0	0	24	0
540	1015402001	Pediatric	53.2567	>45 - ≤65 years	>18 years	1	GI	Gastrointestinal	Reff Lab Only	PCR, serology	Rickettsia typhi	Rickettsia Sp	Pancreatitis	No	0		1				9	6	5	0		1	14.2	0	0	42	13.1	3	57	1							38.3	80	60	66.6667	120	0	0	20	0
540	1015402002	Pediatric	42.0643	>25 - ≤45 years	>18 years	2	GI	Gastrointestinal		BC	Escherichia coli	Escherichia coli	UTI	No	0		1				0	6	5	0		1	11.8	1	1	35	14	3	135	1	96	3	3	3	1	1	39.7	100	60	73.3333	112	0	0	20	0
540	1015402003	Pediatric	32.4819	>25 - ≤45 years	>18 years	1	GI	Gastrointestinal		PCR	DENV-1	Dengue	DHF I	No	0		0				6	8	7	0		0	16.4	0	0	48	7	2	185	2							38.2	110	90	96.6667	90	0	0	22	0
540	1015402004	Pediatric	24.0329	>18 - ≤25 years	>18 years	1	GI	Gastrointestinal		PCR, NS1	DENV-3	Dengue	DF	No	0		0				3	7	6	0		0	14.1	0	0	43	4.2	2	187	2	75	2	2	20	2	2	39.5	113	78	89.6667	90	0	0	24	0
540	1015402005	Pediatric	24.9993	>18 - ≤25 years	>18 years	2	GI	Gastrointestinal		PCR, NS1	DENV-3	Dengue	DHF II	No	0		0				4	7	6	0		0	12.7	0	0	39	2.6	1	92	1	72	2	2	25	2	2	38.4	120	70	86.6667	92	0	0	21	0
540	1015402006	Pediatric	58.152	>45 - ≤65 years	>18 years	1	GI	Gastrointestinal	Reff Lab Only	PCR, serology	Leptospira	Leptospira	Dengue fever	No	0		77				6	4	3	0		77	12.3	1	1	37	6.6	2	105	1	91.6	3	3	7	1	1	38.3	130	80	96.6667	88	0	0	24	0
540	1015402007	Pediatric	46.3326	>45 - ≤65 years	>18 years	1	Lower, Diar	Multiorgan		sputum mic	Mycobacterium tuberculosis	Mycobacterium tuberculosis	Lung TB	Lung TB	0		1				15	8	7	0		1	15.3	0	0	45	10.8	3	438	2	67	2	2	33	2	2	38.3	115	79	91	71	0	0	18	0
540	1015402008	Pediatric	24.5476	>18 - ≤25 years	>18 years	1	GI	Gastrointestinal		Serology	Hepatitis A	Other	Hepatitis A	No	0		0				8	10	9	0		0	14	0	0	41	5.5	2	156	2	71	2	2	26	2	2	37.6	100	60	73.3333	80	0	0	20	0
540	1015402009	Pediatric	32.1068	>25 - ≤45 years	>18 years	2	GI	Gastrointestinal	Clin Diag not Confirm		UNK	UNK	Typhoid fever	No	0		0				6	5	4	0		0	13.9	0	0	42	15	3	198	2							37.3	110	70	83.3333	78	0	0	24	0
540	1015402010	Pediatric	20.7858	>18 - ≤25 years	>18 years	1	GI	Gastrointestinal	Reff Lab Only	Serology	Rickettsia typhi	Rickettsia Sp	Typhoid fever	No	0		0				8	3	2	0		0	13.4	0	0	40	10	3	82	1	78	2	2	20	2	2	37	110	70	83.3333	84	0	0	18	0
540	1015402011	Pediatric	22.7	>18 - ≤25 years	>18 years	1	Upper, GI	Multiorgan			X NO SAMPLE	X NO SAMPLE	DHF II	No	0		0				2	7	6	0		0	14.8	0	0	43	5.7	2	138	1	74	2	2	23	2	2	39	110	80	90	92	0	0	18	0
540	1015402012	Pediatric	29.1	>25 - ≤45 years	>18 years	1	Upper, GI	Multiorgan			X NO SAMPLE	X NO SAMPLE	DHF I	No	0		0				5	9	8	0		0	15	0	0	42	5.4	2	92	1							38.1	120	70	86.6667	88	0	0	20	0
540	1015402013	Pediatric	45.6372	>45 - ≤65 years	>18 years	2	Lower	Respiratory	Reff Lab Only	Serology	Influenza A	Influenza	Lung TB	CHF, Hypertension, Lung TB	0		0				2	11	10	0		0	11.7	1	1	34	7.9	2	131	1	86	3	3	11	1	1	38.2	150	70	96.6667	88	0	0	20	0
540	1015402014	Pediatric	36.1834	>25 - ≤45 years	>18 years	1	Lower, GI	Multiorgan			UNK	UNK	HIV	Anemia, HIV	0	N/A	0	yes	Hepatic Encephalitis, HIV	Other	2	4	3	0	N/A	0	9.7	1	1	28	3.2	1	178	2	82	2	2	10	1	1	37.5	110	70	83.3333	84	0	0	20	0
540	1015402015	Pediatric	19.7426	>18 - ≤25 years	>18 years	1	GI	Gastrointestinal		Serology	DENV	Dengue	DHF I	No	0		1				8	7	6	0		1	14.5	0	0	43	4.9	2	127	1							38.9	100	80	86.6667	96	0	0	18	0
540	1015402016	Pediatric	37.11	>25 - ≤45 years	>18 years	1	Lower, GI	Multiorgan			X NO SAMPLE	X NO SAMPLE	TB Paru milier		0		1				5	6	5	0		1	13.7	0	0	40	6.3	2	262	2	91	3	3	7	1	1	37.2	103	53	69.6667	113	0	0	24	0
550	1015501001	Adult	2.43669	≤5 years	≤5 years	2	Upper, GI	Multiorgan		BC, serology	Salmonella typhi	Salmonella Sp	Typhoid fever	Malnutrition, Lung TB	0		1				9	8	7	0		1	10.5	1	1	29.5	4.9	1	115	1	59.6	2	2	34.7	3	3	39.1	90	60	70	112	0	0	24	0
550	1015501002	Adult	4.7	≤5 years	≤5 years	2	Diarrhea	Gastrointestinal			X NO SAMPLE	X NO SAMPLE	Withdraw				1				N/A	N/A				1	9.8	1	1	30.3	10	2	334	2	59.3	2	2	32.5	2	2	39.6	90	60	70	130	0	0	38	0
550	1015501003	Adult	2.57358	≤5 years	≤5 years	2	GI	Gastrointestinal	Reff Lab Only	Serology	Influenza A	Influenza	URTI	No	0		1				3	3	2	0		1	12.2	0	0	36.9	12.7	2	314	2	59.2	2	2	35.4	3	3	39.5	110	70	83.3333	140	0	0	40	0
550	1015501004	Adult	16.8569	>5 - ≤18 years	>5 - ≤18 years	1	HB	Gastrointestinal		Serology	Hepatitis A	Other	Hepatitis A	No	0		1				6	7	6	0		1	16.3	0	0	43.4	6.4	2	233	2	54	2	1	29.7	2	2	38.4	110	60	76.6667	84	0	0	24	0
550	1015501005	Adult	6.36824	>5 - ≤18 years	>5 - ≤18 years	1	Upper, GI	Multiorgan			UNK	UNK	Tonsilopharyngitis	No	0		0				3	5	4	0		0	12.6	0	0	38.8	15.3	3	267	2	75.5	3	3	19.9	1	1	39.2	120	70	86.6667	150	1	1	28	0
550	1015501006	Adult	17.8727	>5 - ≤18 years	>5 - ≤18 years	2	Upper, GI	Multiorgan	Reff Lab Only	Serology	Influenza B	Influenza	URTI	No	0		0				3	2	1	0		0	11.1	1	1	33.6	8.8	2	295	2	72.4	2	3	14.8	1	1	38.3	130	90	103.333	100	0	0	20	0
550	1015501007	Adult	17.8371	>5 - ≤18 years	>5 - ≤18 years	1	Upper, GI	Multiorgan	Clin Diag not Confirm		UNK	UNK	Dengue Fever	No	0		0				3	5	4	0		0	15.3	0	0	45.9	5.4	2	182	2	68	2	2	17.7	2	1	39	130	80	96.6667	72	0	0	21	0
550	1015501008	Adult	5.74675	>5 - ≤18 years	>5 - ≤18 years	2	HB	Gastrointestinal		BC, serology	Salmonella typhi	Salmonella Sp	Typhoid fever	No	0		77				10	7	6	0		77	8.7	1	1	26.2	5.8	2	121	1	73.6	3	3	21	1	1	38.7	90	50	63.3333	120	0	0	36	1
550	1015501009	Adult	6.89117	>5 - ≤18 years	>5 - ≤18 years	2	Upper, GI	Multiorgan	Clin Diag not Confirm		UNK	UNK	Typhoid fever	No	0		0				6	9	8	0		0	13.7	0	0	41.8	13.7	3	455	2	68	2	2	23.9	1	1	38.6	110	70	83.3333	126	0	0	42	1
550	1015501010	Adult	17.4921	>5 - ≤18 years	>5 - ≤18 years	1	Lower, GI	Multiorgan	Reff Lab Only	PCR	HIV	Other	CAP	Malnutrition	1	5	77	yes	Sepsis	Septic shock	8	14	13	1	5	77	11.3	1	1	34.2	8.5	2	206	2	86.6	3	3	8.6	1	1	38.7	100	70	80	104	0	0	64	1
550	1015501011	Adult	13.4593	>5 - ≤18 years	>5 - ≤18 years	1	GI	Gastrointestinal		PCR, NS1	DENV-3	Dengue	DHF I	Malnutrition	0		0				3	5	4	0		0	14.7	0	0	43.2	1.7	1	72	1	68	2	2	22	1	1	38.1	90	60	70	88	0	0	24	0
550	1015501012	Adult	1.53867	≤5 years	≤5 years	2	CNS, Upper, Diarr	Multiorgan			UNK	UNK	Febrile convulsion	No	0		0				2	5	4	0		0	12.1	0	0	36.5	11.3	2	234	2	68.7	2	2	21.7	1	1	39.4	N/A	N/A		130	0	0	44	1
550	1015501013	Adult	5.86721	>5 - ≤18 years	>5 - ≤18 years	1	Diarrhea	Gastrointestinal			UNK	UNK	Diarrhea	No	0		0				2	4	3	0		0	12.2	0	0	37	9.9	2	300	2	71.3	3	3	17	1	1	38.2	100	70	80	156	1	1	44	1
550	1015501014	Adult	8.93087	>5 - ≤18 years	>5 - ≤18 years	1	GI	Gastrointestinal			UNK	UNK	SNA	Anemia, Hypertension, Malnutrition, Rhematic fever	0		1				1	3	2	0		1	8.9	1	1	27.4	20.6	3	425	2	62.9	2	2	23.5	1	1	38.2	120	80	93.3333	72	0	0	28	0
550	1015501015	Adult	16.9281	>5 - ≤18 years	>5 - ≤18 years	2	Upper, UTI, GI	Multiorgan	Reff Lab Only	Blood PCR	Streptococcus pneumoniae	Streptococcus pneumoniae	Typhoid fever	No	0		0				14	4	3	0		0	10.3	1	1	31.9	16.8	3	136	1	80.8	2	3	9.3	1	1	38.4	120	80	93.3333	108	0	0	20	0
550	1015501016	Adult	11.9781	>5 - ≤18 years	>5 - ≤18 years	2	Lower, Skin, HB	Multiorgan		BC	Streptococcus pneumoniae	Streptococcus pneumoniae	Myelodisplasia syndrome	Cirrhosis, Malnutrition, Myelodysplasia	1	7	0	yes	UNK	UNK	2	13	12	1	7	0	10.3	1	1	32.3	30.6	3	50	1	91.7	3	3	4.2	1	1	38.9	110	80	90	132	0	0	50	1
550	1015501017	Adult	2.02601	≤5 years	≤5 years	1	Upper, GI	Multiorgan			UNK	UNK	CAP	No	0		77				8	9	8	0		77	12.3	0	0	36.7	8.1	2	185	2	60.1	2	2	30.2	2	2	39.2	110	70	83.3333	128	0	0	40	0
550	1015501018	Adult	14.8392	>5 - ≤18 years	>5 - ≤18 years	1	Constitutional	Constitutional	Clin Diag not Confirm		UNK	UNK	Typhoid fever	Malnutrition	0		1				14	11	10	0		1	10.7	1	1	33	14	3	417	2	70	2	2	19.3	2	1	39.8	120	70	86.6667	108	0	0	29	0
550	1015501019	Adult	1.6564	≤5 years	≤5 years	1	CNS, Upper, Diarr	Multiorgan			UNK	UNK	Diarrhea	Anemia	0		0				1	1	0	0		0	9.9	1	1	29.9	11	2	338	2	80.8	3	3	9.4	1	1	38	100	60	73.3333	100	0	0	28	0
550	1015501020	Adult	2.06434	≤5 years	≤5 years	2	Lower, GI	Multiorgan			UNK	UNK	CAP	No	0		0				2	3	2	0		0	11.9	0	0	34.9	12.6	2	331	2	80.3	3	3	14.4	1	1	38.3	90	60	70	148	0	0	48	1
550	1015501021	Adult	2.6256	≤5 years	≤5 years	2	Upper	Respiratory			UNK	UNK	CAP	Anemia, Cerebral Palsy, Malnutrition	0		1				9	11	10	0		1	9	1	1	25.8	5.1	1	201	2	52.3	1	1	32.4	2	2	38	90	60	70	128	0	0	52	1
550	1015501022	Adult	9.50856	>5 - ≤18 years	>5 - ≤18 years	2	Upper, GI	Multiorgan			UNK	UNK	Pharyngitis	Heart Septal Defect, Malnutrition	0		1				2	4	3	0		1	11.4	1	1	33.6	15.8	3	253	2	78.9	3	3	11.3	1	1	38	100	70	80	100	0	0	24	0
550	1015501023	Adult	2.06434	≤5 years	≤5 years	2	Upper, GI	Multiorgan		PCR, NS1	DENV-3	Dengue	DHF II	Malnutrition	0		0				2	6	5	0		0	11.1	0	0	34.1	13.2	2	347	2	73.1	3	3	11.4	1	1	38	90	60	70	120	0	0	28	0
550	1015501024	Adult	4.38877	≤5 years	≤5 years	2	Constitutional	Constitutional		NS1, serology	DENV	Dengue	DF	Malnutrition	0		1				5	3	2	0		1	12.4	0	0	35.3	1.8	1	103	1	27.3	1	1	59.9	3	3	38.3	100	70	80	100	0	0	28	0
550	1015501025	Adult	14.5736	>5 - ≤18 years	>5 - ≤18 years	1	Constitutional	Constitutional		NS1, serology	DENV	Dengue	DHF I	Malnutrition	0		1				5	4	3	0		1	16.9	0	0	47	2.6	1	96	1	65.9	2	2	24	2	1	38.2	100	70	80	104	0	0	24	0
550	1015501026	Adult	5.36071	>5 - ≤18 years	>5 - ≤18 years	1	Upper, GI	Multiorgan			UNK	UNK	Tonsilopharyngitis	Anemia	0		1				4	4	3	0		1	10.6	1	1	31.5	25	3	234	2				8.7	1	1	40.1	100	60	73.3333	126	0	0	38	1
550	1015501027	Adult	8.45996	>5 - ≤18 years	>5 - ≤18 years	2	GI	Gastrointestinal	Reff Lab Only	Serology	Influenza B	Influenza	URTI	No	0		1				6	6	5	0		1	12.8	0	0	37.9	4	1	250	2	53.4	1	1	33.6	3	3	38	100	60	73.3333	88	0	0	28	0
550	1015501028	Adult	14.8063	>5 - ≤18 years	>5 - ≤18 years	1	Upper, GI	Multiorgan	Reff Lab Only	Serology	Influenza B	Influenza	URTI	No	0		77				4	5	4	0		77	13.8	0	0	41.8	7	2	189	2	70.7	2	2	19.6	2	1	40	120	80	93.3333	118	0	0	24	0
550	1015501029	Adult	14.3409	>5 - ≤18 years	>5 - ≤18 years	2	Lower, GI	Multiorgan	Reff Lab Only	PCR, serology	Chikungunya	Chikungunya	URTI	No	0		1				2	5	4	0		1	13.8	0	0	42.2	7.5	2	248	2	77.8	2	3	9.2	1	1	38.7	110	70	83.3333	88	0	0	20	0
550	1015501030	Adult	7.8412	>5 - ≤18 years	>5 - ≤18 years	1	Upper, GI	Multiorgan	Reff Lab Only	Serology	Influenza B	Influenza	URTI	No	0		77				6	5	4	0		77	10.6	1	1	31.3	9.3	2	246	2				9.3	1	1	39.7	110	60	76.6667	102	0	0	32	1
550	1015501031	Adult	15.3292	>5 - ≤18 years	>5 - ≤18 years	1	Upper, GI	Multiorgan	Reff Lab Only	Serology	Leptospira	Leptospira	URTI	No	0		1				4	4	3	0		1	12.3	1	1	36.7	3.8	1	154	2	76.6	2	3	11.5	1	1	40.5	110	70	83.3333	124	0	0	24	0
550	1015501032	Adult	4.22998	≤5 years	≤5 years	1	Upper, GI	Multiorgan		PCR, NS1	DENV-1	Dengue	DF	No	0		1				3	6	5	0		1	12.2	0	0	36.4	4.8	1	191	2	57.9	1	1	24	1	1	38.4	100	60	73.3333	124	0	0	22	0
550	1015501033	Adult	7.40315	>5 - ≤18 years	>5 - ≤18 years	2	GI	Gastrointestinal		PCR, NS1, serology	DENV	Dengue	DF	No	0		0				6	4	3	0		0	11.6	0	0	35.5	2.5	1	155	2	36.6	1	1	56.3	3	3	38.3	100	60	73.3333	112	0	0	24	0
550	1015501034	Adult	8.71184	>5 - ≤18 years	>5 - ≤18 years	2	Constitutional	Constitutional	Reff Lab Only	Serology	Salmonella typhi	Salmonella Sp	URTI	Malnutrition	0		1				8	7	6	0		1	12.2	0	0	35.3	10.9	2	300	2	65.7	2	2	27.6	2	2	38.5	100	70	80	140	1	1	28	0
550	1015501035	Adult	5.26762	>5 - ≤18 years	>5 - ≤18 years	1	Upper, GI	Multiorgan			UNK	UNK	Tonsilitis	Obesity	0		1				3	9	8	0		1	11.6	0	0	36.5	10.2	2	265	2	78.8	3	3	11.8	1	1	38.7	110	70	83.3333	152	1	1	32	1
550	1015501036	Adult	2.52156	≤5 years	≤5 years	1	Diarrhea	Gastrointestinal			UNK	UNK	Tonsilopharyngitis	Anemia	0		0				1	5	4	0		0	9.8	1	1	29.4	12.9	2	387	2	76	3	3	12.1	1	1	39.1	90	60	70	128	0	0	32	0
550	1015501037	Adult	8.55031	>5 - ≤18 years	>5 - ≤18 years	2	Upper, GI	Multiorgan		PCR, NS1, serology	DENV-1	Dengue	DHF I	No	0		1				4	6	5	0		1	11.8	0	0	35.9	4.4	1	178	2	57.8	1	1	23	1	1	39.2	90	60	70	110	0	0	30	0
550	1015501038	Adult	4.82683	≤5 years	≤5 years	2	Skin, GI	Multiorgan	Reff Lab Only	Serology	Influenza A	Influenza	URTI	No	0		1				2	6	5	0		1	11.2	0	0	32.3	5.8	2	238	2	64.6	2	2	22.7	1	1	38	100	60	73.3333	100	0	0	28	0
550	1015501039	Adult	12.7858	>5 - ≤18 years	>5 - ≤18 years	2	GI	Gastrointestinal		PCR, NS1, serology	DENV-1	Dengue	DHF I		0		0				4	5	4	0		0	12.9	0	0	38.2	2.5	1	94	1	23.3	1	1	58.1	3	3	39.3	90	60	70	100	0	0	24	0
550	1015501040	Adult	14.9733	>5 - ≤18 years	>5 - ≤18 years	1	Upper, GI	Multiorgan		PCR, NS1, serology	DENV-1	Dengue	DHF I	No	0		1				4	5	4	0		1	14.3	0	0	42.6	2.3	1	156	2	70.1	2	2	19.8	2	1	39.9	120	90	100	92	0	0	20	0
550	1015501041	Adult	11.5346	>5 - ≤18 years	>5 - ≤18 years	2	Skin, GI	Multiorgan		PCR, NS1, serology	DENV-3	Dengue	DHF I	No	0		0				2	7	6	0		0	12.8	0	0	39.4	4.8	2	121	1	83.5	3	3	10.1	1	1	38.6	110	60	76.6667	110	0	0	24	0
550	1015501042	Adult	4.70089	≤5 years	≤5 years	1	GI	Gastrointestinal		PCR, NS1, serology	DENV-1	Dengue	DF	No	0		0				3	5	4	0		0	12.4	0	0	37.3	7.4	2	171	2	68.8	2	2	17.8	1	1	38.5	90	60	70	126	0	0	28	0
550	1015501043	Adult	17.9904	>5 - ≤18 years	>5 - ≤18 years	1	Lower, UTI, GI	Multiorgan	Reff Lab Only	Serology	Influenza A	Influenza	Lung TB	Anemia, Lung TB, Polip Gall bladder	0		0				15	13	12	0		0	9.9	1	1	32.7	30.1	3	443	2	82.5	2	3	9.7	1	1	38.8	110	70	83.3333	88	0	0	24	0
550	1015501044	Adult	17.9493	>5 - ≤18 years	>5 - ≤18 years	2	GI	Gastrointestinal		Serology	DENV	Dengue	DHF I	No	0		0				3	7	6	0		0	14.1	0	0	43.4	3.8	1	93	1	69.4	2	2	27.2	2	2	39.5	110	90	96.6667	120	0	0	18	0
550	1015501045	Adult	15.9836	>5 - ≤18 years	>5 - ≤18 years	2	GI	Gastrointestinal		PCR, NS1, serology	DENV-4	Dengue	DHF II	No	0		0				3	6	5	0		0	13.1	0	0	40.5	3.5	1	105	1	80.9	2	3	10.1	1	1	38	110	70	83.3333	100	0	0	26	0
550	1015501046	Adult	12.0274	>5 - ≤18 years	>5 - ≤18 years	2	GI	Gastrointestinal		PCR, NS1, serology	DENV-4	Dengue	DF	Malnutrition, Waiting CRF Clin Diagn	0		0				3	6	5	0		0	12.7	0	0	37.7	2.5	1	168	2	68.5	2	2	21.5	1	1	38.7	100	60	73.3333	124	0	0	36	1
550	1015501047	Adult	9.47844	>5 - ≤18 years	>5 - ≤18 years	2	Upper, Skin, GI	Multiorgan		Serology	DENV	Dengue	DHF II	No	0		0				6	5	4	0		0	12.6	0	0	38.6	2.8	1	66	1	44.7	1	1	30.1	2	2	38.4	100	60	73.3333	112	0	0	28	0
550	1015501048	Adult	16.2163	>5 - ≤18 years	>5 - ≤18 years	2	Lower, GI	Multiorgan		PCR, NS1, serology	DENV-3	Dengue	DF	No	0		0				2	7	6	0		0	11.7	1	1	36.5	7.4	2	177	2	82.8	2	3	6.7	1	1	38	100	70	80	100	0	0	26	0
550	1015501049	Adult	17.1417	>5 - ≤18 years	>5 - ≤18 years	2	Upper, GI	Multiorgan		Serology	DENV	Dengue	DHF I	No	0		0				4	4	3	0		0	13.7	0	0	40.9	4.1	2	111	1	71.9	2	3	15.1	1	1	39.5	90	60	70	100	0	0	18	0
550	1015501050	Adult	17.588	>5 - ≤18 years	>5 - ≤18 years	1	Constitutional	Constitutional		Serology	DENV	Dengue	DHF II	No	0		0				5	4	3	0		0	15.2	0	0	44.1	3.5	1	38	1	44.6	1	1	34	2	3	38	120	80	93.3333	80	0	0	28	0
550	1015501051	Adult	15.9808	>5 - ≤18 years	>5 - ≤18 years	2	GI	Gastrointestinal		PCR, NS1, serology	DENV-2	Dengue	DHF II	Malnutrition	0		0				2	6	5	0		0	13.8	0	0	40.7	5.3	2	117	1	82.3	2	3	10	1	1	38	120	80	93.3333	90	0	0	30	0
550	1015501052	Adult	15.2827	>5 - ≤18 years	>5 - ≤18 years	2	GI	Gastrointestinal		PCR, serology	DENV-4	Dengue	DHF II	Malnutrition, Mastoiditis, OMSK	0		0				5	5	4	0		0	13.7	0	0	39.4	2.5	1	54	1	62.7	2	2	24.5	2	1	38.9	120	80	93.3333	110	0	0	26	0
550	1015501053	Adult	10.8556	>5 - ≤18 years	>5 - ≤18 years	1	Constitutional	Constitutional		PCR, serology	DENV-3	Dengue	DF	Malnutrition	0		1				5	4	3	0		1	13.6	0	0	39.6	3.4	1	174	2	58.6	2	2	26.1	2	2	39.6	110	70	83.3333	104	0	0	32	1
550	1015501054	Adult	3.22245	≤5 years	≤5 years	2	GI	Gastrointestinal	Reff Lab Only	Serology	DENV	Dengue	Diarrhea	No	0		0				2	4	3	0		0	13.3	0	0	40.7	14.8	2	235	2	94.3	3	3	3.2	1	1	38	100	60	73.3333	108	0	0	26	0
550	1015502001	Pediatric	59.7919	>45 - ≤65 years	>18 years	2	Lower, Diar	Multiorgan	Clin Diag not Confirm		UNK	UNK	Typhoid fever	DM type II, Hypertension	0		0				8	9	8	0		0	13.8	0	0	39.3	14.8	3	287	2	87.8	3	3	7.5	1	1	38.9	150	90	110	92	0	0	24	0
550	1015502002	Pediatric	73.807	>65 years	>18 years	1	Diarrhea	Gastrointestinal			UNK	UNK	Enteritis	Anemia, Haemorrhoid, Hypertension	0		0				3	6	5	0		0	12.6	1	1	36.5	6.2	2	94	1	68.5	2	2	11.3	1	1	39.3	120	70	86.6667	90	0	0	22	0
550	1015502003	Pediatric	63.781	>45 - ≤65 years	>18 years	2	Lower, Diar	Multiorgan	Reff Lab Only	Serology	Influenza A	Influenza	CAP	Asthma Bronchiale	0		0				1	9	8	0		0	13.2	0	0	37.4	17	3	219	2	59.5	2	2	26.1	2	2	39	120	70	86.6667	100	0	0	24	0
550	1015502004	Pediatric	28.9665	>25 - ≤45 years	>18 years	2	Lower, Diar	Multiorgan		BC, serology	Salmonella typhi	Salmonella Sp	Typhoid fever	No	0		0				4	6	5	0		0	12	0	0	33.6	3.8	1	144	1	73.8	2	2	18.5	2	2	38.7	120	60	80	84	0	0	40	0
550	1015502005	Pediatric	23.0965	>18 - ≤25 years	>18 years	1	Upper, GI	Multiorgan	Clin Diag not Confirm		UNK	UNK	Typhoid fever	No	0	N/A	0	yes	UNK	UNK	1	22	21	0	N/A	0	10.2	1	1	30.1	3.2	1	65	1	39.5	1	1	56.7	3	3	39	120	80	93.3333	96	0	0	24	0
550	1015502006	Pediatric	18.2779	>18 - ≤25 years	>18 years	2	Lower, GI	Multiorgan			UNK	UNK	CAP	No	0		0				8	8	7	0		0	13.9	0	0	39.4	9.9	2	152	2	87.3	3	3	7.5	1	1	38.8	100	60	73.3333	112	0	0	28	0
550	1015502007	Pediatric	22.768	>18 - ≤25 years	>18 years	2	Upper, Skin, GI	Multiorgan		PCR, serology	DENV-3	Dengue	DHF I	No	0		0				5	7	6	0		0	11.4	1	1	34.4	3.6	1	68	1	40.6	1	1	54	3	3	38.8	90	60	70	92	0	0	20	0
550	1015502008	Pediatric	28.5914	>25 - ≤45 years	>18 years	1	Upper	Respiratory			UNK	UNK	Lung TB	Lung TB	0		0				3	6	5	0		0	15.3	0	0	46.1	20.7	3	169	2	76.7	2	2	15.1	1	1	39.3	110	80	90	89	0	0	20	0
550	1015502009	Pediatric	47.9589	>45 - ≤65 years	>18 years	1	Lower	Respiratory		sputum mic	Mycobacterium tuberculosis	Mycobacterium tuberculosis	Lung TB	DM type II, Lung TB	0		0				N/A	9	8	0		0	11.4	1	1	34.3	21.4	3	535	2	80.8	2	2	11.3	1	1	38.5	110	70	83.3333	120	0	0	36	0
550	1015502010	Pediatric	34.6886	>25 - ≤45 years	>18 years	1	HB	Gastrointestinal			UNK	UNK	Obstructive icterus	No	0		0				8	8	7	0		0	11.7	1	1	31.9	21.7	3	393	2	85.1	3	3	6.6	1	1	38.5	120	80	93.3333	112	0	0	24	0
550	1015502011	Pediatric	55.9836	>45 - ≤65 years	>18 years	2	HB	Gastrointestinal	Reff Lab Only	PCR, serology	Rickettsia typhi	Rickettsia Sp	Hepatitis	DM type II, hepatitis	0		0				4	14	13	0		0	12.7	0	0	35.3	14.1	3	164	2	84	3	3	9.8	1	1	38.6	150	90	110	80	0	0	20	0
550	1015502012	Pediatric	22.5845	>18 - ≤25 years	>18 years	2	UTI	Genitourinary			UNK	UNK	PID	No	0		0				2	2	1	0		0	13	0	0	40.1	10.2	3	272	2	78.5	2	2	9.2	1	1	38.5	120	70	86.6667	100	0	0	20	0
550	1015502013	Pediatric	43.8713	>25 - ≤45 years	>18 years	1	Lower	Respiratory			UNK	UNK	CAP	Asthma bronchiale	0		0				3	2	1	0		0	14.4	0	0	42.6	25.9	3	349	2	73.3	2	2	15.2	1	1	38.9	140	80	100	94	0	0	42	1
550	1015502014	Pediatric	19.0171	>18 - ≤25 years	>18 years	2	Upper, GI	Multiorgan	Reff Lab Only	Serology	Influenza A	Influenza	URTI	No	0		0				2	6	5	0		0	10.5	1	1	34.3	8.3	2	331	2	65	2	2	13.4	1	1	38.8	100	60	73.3333	120	0	0	24	0
550	1015502015	Pediatric	39.822	>25 - ≤45 years	>18 years	1	GI	Gastrointestinal			UNK	UNK	UTI	No	0		0				3	6	5	0		0	16.9	0	0	50	14.4	3	172	2	71.2	2	2	25.9	2	2	40	130	60	83.3333	120	0	0	30	0
550	1015502016	Pediatric	18.1602	>18 - ≤25 years	>18 years	2	Upper, GI	Multiorgan	Reff Lab Only	Serology	Influenza A	Influenza	Typhoid fever	No	0		0				2	7	6	0		0	13.3	0	0	39.4	10.6	3	296	2	86.9	3	3	5.5	1	1	39.7	110	80	90	84	0	0	24	0
550	1015502017	Pediatric	25.6783	>25 - ≤45 years	>18 years	1	Upper, Skin, GI	Multiorgan	Reff Lab Only	PCR, serology	Measles virus	Measles	Typhoid fever	No	0		1				5	1	0	0		1	15.5	0	0	44.8	6.7	2	140	1	82.2	2	2	9.8	1	1	38	140	90	106.667	84	0	0	20	0
550	1015502018	Pediatric	56.9555	>45 - ≤65 years	>18 years	1	Upper, UTI	Multiorgan			UNK	UNK	CAP	Epilepsy, Stroke	0		0				1	32	31	0		0	15.7	0	0	43.7	3.1	1	45	1	77.1	2	2	21.3	2	2	39	130	70	90	100	0	0	28	0
550	1015502019	Pediatric	48.7283	>45 - ≤65 years	>18 years	1	Skin	Skin and Soft tissue		pus culture	Enterococcus avium	Other	Ulcer Diabetic	Anemia, DM type II	0	N/A	1	yes	UNK	UNK	6	10	9	0	N/A	1	6.5	1	1	20.3	34	3	713	2				6	1	1	39.9	110	70	83.3333	120	0	0	28	0
550	1015502020	Pediatric	65.0842	>65 years	>18 years	1	Lower, GI	Multiorgan			UNK	UNK	CAP	No	0		0				2	5	4	0		0	14.1	0	0	41	15.4	3	186	2	86.2	3	3	6.5	1	1	39.9	170	80	110	92	0	0	22	0
550	1015502021	Pediatric	43.3566	>25 - ≤45 years	>18 years	1	Lower, GI	Multiorgan		sputum mic	Mycobacterium tuberculosis	Mycobacterium tuberculosis	Lung TB	Asthma bronchiale, Lung TB	0		77				8	15	14	0		77	11.1	1	1	31.7	16.2	3	570	2	78.7	2	2	10	1	1	39	100	70	80	136	0	0	22	0
550	1015502022	Pediatric	59.321	>45 - ≤65 years	>18 years	1	Skin, GI	Multiorgan		pus culture	Enterococcus faecalis	Other	Ulcer Diabetic	Anemia, CHF, DM type II, Lung TB	0		0				8	52	51	0		0	11.9	1	1	33.2	17	3	462	2	84.6	3	3	8.1	1	1	38.7	130	80	96.6667	84	0	0	20	0
550	1015502023	Pediatric	18.308	>18 - ≤25 years	>18 years	1	Lower, GI	Multiorgan	Reff Lab Only	Serology	Influenza B	Influenza	Lung TB	Lung TB	0		77				6	7	6	0		77	11.7	1	1	34.3	12.9	3	259	2	76.8	2	2	12.6	1	1	39.4	100	60	73.3333	98	0	0	32	0
550	1015502024	Pediatric	21.1006	>18 - ≤25 years	>18 years	1	Upper, Diar	Multiorgan	Reff Lab Only	PCR, serology	Leptospira	Leptospira	Gastroenteritis	No	0		0				4	8	7	0		0	13.5	0	0	40.2	10.6	3	245	2	84.3	3	3	11.9	1	1	39.7	110	70	83.3333	80	0	0	28	0
550	1015502025	Pediatric	32.1396	>25 - ≤45 years	>18 years	1	Upper, Diar	Multiorgan	Clin Diag not Confirm		UNK	UNK	Typhoid fever	No	0		1				7	5	4	0		1	13	0	0	37.9	1.7	1	141	1	77.1	2	2	17.1	2	2	38.7	120	80	93.3333	112	0	0	20	0
550	1015502026	Pediatric	33.7331	>25 - ≤45 years	>18 years	1	CNS, Diar	Multiorgan			UNK	UNK	HIV	HIV	0		0				11	15	14	0		0	9.8	1	1	30	14.8	3	311	2	89.6	3	3	5.3	1	1	38.9	100	70	80	105	0	0	20	0
550	1015502027	Pediatric	21.0459	>18 - ≤25 years	>18 years	2	Lower, Skin	Multiorgan		Serology	DENV	Dengue	DHF I	No	0		0				5	7	6	0		0	13.8	0	0	25.2	20.1	3	452	2	75.1	2	2	15	1	1	40	130	90	103.333	124	0	0	40	0
550	1015502028	Pediatric	25.0048	>25 - ≤45 years	>18 years	1	Constitutional	Constitutional		PCR, serology	DENV-3	Dengue	DHF II	No	0		0				3	7	6	0		0	14.6	0	0	42.8	4.4	2	98	1	75.1	2	2	15.3	1	1	38.5	130	80	96.6667	96	0	0	21	0
550	1015502029	Pediatric	47.0965	>45 - ≤65 years	>18 years	2	Skin, GI	Multiorgan			UNK	UNK	UTI	No	0		0				4	6	5	0		0	12	0	0	35.6	10.5	3	270	2	77.2	2	2	11.5	1	1	38.2	110	80	90	82	0	0	20	0
550	1015502030	Pediatric	19.4935	>18 - ≤25 years	>18 years	1	Upper, GI	Multiorgan		PCR, NS1, serology	DENV-3	Dengue	DHF II	No	0		0				3	9	8	0		0	12.3	1	1	36.4	6.4	2	155	2	70.7	2	2	9.9	1	1	38.5	100	70	80	88	0	0	22	0
550	1015502031	Pediatric	35.4689	>25 - ≤45 years	>18 years	1	Constitutional	Constitutional		PCR, serology	Salmonella typhi	Salmonella Sp	Typhoid fever	No	0		0				10	4	3	0		0	13.7	0	0	41.1	7.3	2	201	2	72.8	2	2	18.9	2	2	39.9	130	80	96.6667	102	0	0	20	0
550	1015502032	Pediatric	22.2368	>18 - ≤25 years	>18 years	1	Upper, UTI, GI	Multiorgan	Reff Lab Only	PCR, serology	Rickettsia typhi	Rickettsia Sp	Typhoid fever	No	0		0				4	6	5	0		0	15.9	0	0	47.1	5.1	2	109	1	77.7	2	2	18.4	2	2	38.7	110	60	76.6667	92	0	0	22	0
550	1015502033	Pediatric	27.7454	>25 - ≤45 years	>18 years	1	Lower	Respiratory		PCR, serology	Measles virus	Measles	Morbili	No	0		77				5	8	7	0		77	14.7	0	0	42	4.8	2	106	1	76.7	2	2	12.9	1	1	39	120	60	80	90	0	0	24	0
550	1015502034	Pediatric	27.2553	>25 - ≤45 years	>18 years	2	GI	Gastrointestinal		PCR, NS1, serology	DENV-3	Dengue	DHF I	Hypertension	0		0				2	8	7	0		0	11.1	1	1	32.3	7.7	2	225	2	85.9	3	3	8.3	1	1	39.5	130	80	96.6667	128	0	0	28	0
550	1015502035	Pediatric	30.4914	>25 - ≤45 years	>18 years	1	GI	Gastrointestinal			UNK	UNK	Abses hepar	No	0		1				3	16	15	0		1	15.8	0	0	47	15.6	3	135	1				7.3	1	1	38.6	120	70	86.6667	104	0	0	24	0
550	1015502036	Pediatric	18.6174	>18 - ≤25 years	>18 years	1	Upper, GI	Multiorgan		BC	Salmonella typhi	Salmonella Sp	Typhoid fever	No	0		0				3	11	10	0		0	14.9	0	0	44.4	11.5	3	180	2				14.9	1	1	40	110	80	90	82	0	0	20	0
550	1015502037	Pediatric	55.2717	>45 - ≤65 years	>18 years	2	CNS, Lower, Skin, GI	Multiorgan			UNK	UNK	DM	DM	0	N/A	0	yes	Septic Shock	Septic shock	8	2	1	0	N/A	0	8.4	1	1	25.5	25.6	3	457	2	85	3	3	9	1	1	38.3	90	50	63.3333	132	0	0	45	1
550	1015502038	Pediatric	24.9473	>18 - ≤25 years	>18 years	1	GI	Gastrointestinal	Reff Lab Only	PCR, serology	Chikungunya	Chikungunya	Typhoid fever	No	0		1				4	4	3	0		1	14.4	0	0	42.4	5.8	2	90	1	70.8	2	2	19.9	2	2	38.2	120	80	93.3333	90	0	0	22	0
550	1015502039	Pediatric	22.1602	>18 - ≤25 years	>18 years	2	Lower	Respiratory		sputum mic	Mycobacterium tuberculosis	Mycobacterium tuberculosis	Lung TB	Anemia, Lung TB	0		0				7	10	9	0		0	8	1	1	26.4	11.1	3	770	2	78.3	2	2	13.9	1	1	38.4	90	70	76.6667	70	0	0	24	0
550	1015502040	Pediatric	53.6838	>45 - ≤65 years	>18 years	1	GI	Gastrointestinal		BC	Klebsiella pneumoniae	Other	Abses hepar	Haemorrhoid	0		1				4	15	14	0		1	14.7	0	0	42.9	15.3	3	80	1				4.7	1	1	38.8	180	80	113.333	84	0	0	18	0
550	1015502041	Pediatric	20.9665	>18 - ≤25 years	>18 years	1	GI	Gastrointestinal		PCR, NS1, serology	DENV-2	Dengue	DHF II	No	0		0				4	7	6	0		0	16.2	0	0	47.2	2	1	72	1	59.6	2	2	30.5	2	2	39.2	160	80	106.667	92	0	0	22	0
550	1015502042	Pediatric	61.9274	>45 - ≤65 years	>18 years	2	Upper, Diar	Multiorgan			UNK	UNK	GEA	Hypertension	0		0				2	6	5	0		0	14.6	0	0	42.5	19.2	3	233	2	86.8	3	3	5.4	1	1	39.5	190	100	130	120	0	0	32	0
550	1015502043	Pediatric	18.2943	>18 - ≤25 years	>18 years	1	Skin, GI	Multiorgan		PCR, NS1, serology	DENV-3	Dengue	Typhoid fever	No	0		77				6	12	11	0		77	15.9	0	0	45.6	6	2	22	1	58.3	2	2	24.9	2	2	38.3	120	80	93.3333	100	0	0	24	0
550	1015502044	Pediatric	55.8576	>45 - ≤65 years	>18 years	1	Upper, GI	Multiorgan		sputum mic	Mycobacterium tuberculosis	Mycobacterium tuberculosis	HIV	Anemia, Hepatitis B, HIV, Lung TB	1	5	0	yes	UNK	UNK	N/A	14	13	1	5	0	10.3	1	1	31.1	10.2	3	392	2	79	2	2	6.8	1	1	38.3	110	70	83.3333	108	0	0	20	0
550	1015502045	Pediatric	23.3785	>18 - ≤25 years	>18 years	1	GI	Gastrointestinal		PCR, NS1, serology	DENV-3	Dengue	DHF I	No	0		0				2	8	7	0		0	14.8	0	0	44.2	6.9	2	203	2	72.7	2	2	14.9	1	1	38.5	100	70	80	118	0	0	18	0
550	1015502046	Pediatric	22.9897	>18 - ≤25 years	>18 years	2	Upper, UTI, GI	Multiorgan			UNK	UNK	PID	No	0		1				15	3	2	0		1	11.5	1	1	34.6	24.7	3	360	2				2.7	1	1	39.1	110	70	83.3333	76	0	0	22	0
550	1015502047	Pediatric	21.7139	>18 - ≤25 years	>18 years	2	Upper, GI	Multiorgan		Serology	Salmonella typhi	Salmonella Sp	Typhoid fever	No	0		0				3	5	4	0		0	13	0	0	38.9	11.3	3	260	2	74	2	2	18.2	2	2	38	110	70	83.3333	80	0	0	20	0
550	1015502048	Pediatric	40.3669	>25 - ≤45 years	>18 years	1	Upper, GI	Multiorgan	Reff Lab Only	Serology	Rickettsia typhi	Rickettsia Sp	Dengue fever	NO	0		0				2	11	10	0		0	15.2	0	0	45	6.1	2	121	1	72.9	2	2	19	2	2	38.5	120	80	93.3333	112	0	0	24	0
550	1015502049	Pediatric	19.6851	>18 - ≤25 years	>18 years	1	Constitutional	Constitutional		PCR, NS1, serology	DENV-3	Dengue	DHF I	No	0		0				3	7	6	0		0	14.5	0	0	41.1	3.4	1	70	1	84	3	3	11.9	1	1	38.3	110	70	83.3333	100	0	0	18	0
550	1015502050	Pediatric	23.8084	>18 - ≤25 years	>18 years	1	Upper, GI	Multiorgan	Clin Diag not Confirm		UNK	UNK	Typhoid fever	No	0		0				3	6	5	0		0	14.3	0	0	41.9	5.7	2	131	1	61.6	2	2	24.6	2	2	38	110	70	83.3333	86	0	0	24	0
550	1015502051	Pediatric	24.3422	>18 - ≤25 years	>18 years	2	Skin, Diar	Multiorgan		PCR, NS1, serology	DENV-3	Dengue	DHF II	No	0		1				7	6	5	0		1	15	0	0	43.4	4	1	11	1	54.1	2	2	27.3	2	2	39.2	100	70	80	124	0	0	20	0
550	1015502052	Pediatric	21.3552	>18 - ≤25 years	>18 years	1	Upper	Respiratory		BC, serology	Salmonella typhi	Salmonella Sp	Typhoid fever	No	0		1				3	9	8	0		1	14.7	0	0	43.6	4.6	2	120	1	75.4	2	2	15.9	1	1	39.1	100	60	73.3333	98	0	0	20	0
550	1015502053	Pediatric	18.3409	>18 - ≤25 years	>18 years	1	Upper, GI	Multiorgan	Reff Lab Only	Serology	Influenza B	Influenza	CAP	No	0		0				3	14	13	0		0	13.7	0	0	41.4	27.3	3	302	2	87	3	3	7	1	1	39.8	130	80	96.6667	82	0	0	20	0
550	1015502054	Pediatric	36.6434	>25 - ≤45 years	>18 years	2	GI	Gastrointestinal			UNK	UNK	Abortus imminens	No	0		1				8	1	0	0		1	11.3	1	1	33.3	13.9	3	323	2	84.5	3	3	8.4	1	1	39.3	120	80	93.3333	120	0	0	28	0
550	1015502055	Pediatric	23.6605	>18 - ≤25 years	>18 years	1	Upper, GI	Multiorgan			UNK	UNK	DHF I	No	0		1				5	6	5	0		1	14.5	0	0	41.8	4.2	2	127	1	79	2	2	10.6	1	1	38.3	110	70	83.3333	88	0	0	32	0
550	1015502056	Pediatric	45.6619	>45 - ≤65 years	>18 years	1	Lower, Diar	Multiorgan		sputum mic, genexpert	Mycobacterium tuberculosis	Mycobacterium tuberculosis	HIV	Anemia, HIV	0		0				8	12	11	0		0	9.6	1	1	29.9	7.2	2	266	2	77.5	2	2	10.9	1	1	38.3	130	80	96.6667	120	0	0	30	0
550	1015502057	Pediatric	20.5613	>18 - ≤25 years	>18 years	1	Lower, GI	Multiorgan		PCR, NS1, serology	DENV-3	Dengue	DF	No	0		0				1	8	7	0		0	13.8	0	0	43.1	6.2	2	226	2	81.3	2	2	8.2	1	1	39.6	130	90	103.333	80	0	0	32	0
550	1015502058	Pediatric	28.3751	>25 - ≤45 years	>18 years	1	Upper, Skin, GI	Multiorgan		PCR, serology	Measles virus	Measles	Morbili	No	0		77				4	4	3	0		77	15.3	0	0	45.5	4.9	2	65	1	75.6	2	2	17.9	2	2	40.3	120	80	93.3333	104	0	0	32	0
550	1015502059	Pediatric	19.6468	>18 - ≤25 years	>18 years	2	GI	Gastrointestinal	Reff Lab Only	PCR, serology	DENV-3	Dengue	Typhoid fever	Haemorrhoid	0		0				8	4	3	0		0	12.9	0	0	38.4	4.9	2	253	2	70.6	2	2	12.2	1	1	39.4	120	70	86.6667	112	0	0	26	0
550	1015502060	Pediatric	20.0438	>18 - ≤25 years	>18 years	1	Upper, GI	Multiorgan		sputum mic	Mycobacterium tuberculosis	Mycobacterium tuberculosis	Miliary TB	Malnutrition, Miliary TB	0	N/A	0	yes	Melena	Other	N/A	10	9	0	N/A	0	7.4	1	1	22.2	3.9	1	348	2	87.6	3	3	6.3	1	1	38.4	110	70	83.3333	120	0	0	18	0
550	1015502061	Pediatric	40.5941	>25 - ≤45 years	>18 years	2	Skin	Skin and Soft tissue		pus culture	Enterococcus faecalis	Other	Ulcer Diabetic	DM type II, Hypertension	0		1				3	16	15	0		1	12.2	0	0	35.7	31.9	3	376	2				4.4	1	1	38	140	90	106.667	115	0	0	22	0
550	1015502062	Pediatric	23.7919	>18 - ≤25 years	>18 years	2	Lower	Respiratory			UNK	UNK	CAP	Asthma bronchiale	0		0				1	5	4	0		0	13.8	0	0	39.3	18.5	3	310	2	87	3	3	7.7	1	1	38.9	100	60	73.3333	102	0	0	40	0
550	1015502063	Pediatric	19.3018	>18 - ≤25 years	>18 years	2	Upper, Skin	Multiorgan	Clin Diag not Confirm		UNK	UNK	Typhoid fever	Anemia	0		0				2	8	7	0		0	7.6	1	1	24.6	14.2	3	347	2	86.3	3	3	5.3	1	1	39.2	130	80	96.6667	80	0	0	20	0
550	1015502064	Pediatric	20.7365	>18 - ≤25 years	>18 years	2	Upper	Respiratory		sputum mic	Mycobacterium tuberculosis	Mycobacterium tuberculosis	Lung TB	Lung TB	0		1				N/A	6	5	0		1	9.7	1	1	29.2	16	3	334	2	88.1	3	3	6.5	1	1	38.6	140	100	113.333	100	0	0	42	1
550	1015502065	Pediatric	45.6701	>45 - ≤65 years	>18 years	1	GI	Gastrointestinal	Clin Diag not Confirm		UNK	UNK	Typhoid fever	CAD, Hypertension	0		0				3	8	7	0		0	16.3	0	0	47.9	16.2	3	232	2	81.6	2	2	10	1	1	39.6	150	100	116.667	120	0	0	24	0
550	1015502066	Pediatric	22.1711	>18 - ≤25 years	>18 years	2	GI	Gastrointestinal			UNK	UNK	Typhoid fever	No	0		77				3	5	4	0		77	13	0	0	37.2	9.8	2	233	2	78	2	2	12.9	1	1	38.6	140	90	106.667	84	0	0	22	0
550	1015502067	Pediatric	52.6598	>45 - ≤65 years	>18 years	2	Lower, GI	Multiorgan	Reff Lab Only	Blood PCR	Streptococcus pneumoniae	Streptococcus pneumoniae	CAP	Hypertension	0		0				2	8	7	0		0	13.2	0	0	37.7	18.1	3	216	2	76.3	2	2	15.5	1	1	39.2	140	100	113.333	88	0	0	30	0
550	1015502068	Pediatric	47.0856	>45 - ≤65 years	>18 years	2	Skin	Skin and Soft tissue			UNK	UNK	SLE	Pansitopenia, SLE	0	N/A	0	yes	UNK	UNK	14	16	15	0	N/A	0	10.7	1	1	30.8	2.3	1	89	1	61.9	2	2	27.2	2	2	38	190	120	143.333	84	0	0	22	0
550	1015502069	Pediatric	18.5079	>18 - ≤25 years	>18 years	2	Diarrhea	Gastrointestinal	Clin Diag not Confirm		UNK	UNK	Typhoid fever	No	0		0				1	4	3	0		0	12.1	0	0	35.2	12.2	3	190	2	90.2	3	3	4.9	1	1	39.6	110	70	83.3333	96	0	0	24	0
550	1015502070	Pediatric	24.8652	>18 - ≤25 years	>18 years	1	GI	Gastrointestinal	Reff Lab Only	Serology	Rickettsia typhi	Rickettsia Sp	Typhoid fever	No	0		0				6	7	6	0		0	15.4	0	0	44.9	6.2	2	95	1	62	2	2	30.2	2	2	38.1	100	60	73.3333	82	0	0	28	0
550	1015502071	Pediatric	40.0849	>25 - ≤45 years	>18 years	1	Lower, GI	Multiorgan			UNK	UNK	URTI	No	0		0				2	4	3	0		0	12.8	1	1	37.2	14.8	3	241	2	79.8	2	2	7.6	1	1	39.5	130	70	90	84	0	0	32	0
550	1015502072	Pediatric	20.2108	>18 - ≤25 years	>18 years	2	Diarrhea	Gastrointestinal	Clin Diag not Confirm		UNK	UNK	Typhoid fever	No	0		1				5	5	4	0		1	13.6	0	0	39.3	9.4	2	291	2				12.7	1	1	39.1	130	80	96.6667	124	0	0	24	0
550	1015502073	Pediatric	76.9035	>65 years	>18 years	2	GI	Gastrointestinal		BC	Klebsiella pneumoniae	Other	UTI	Anemia	0		77				5	7	6	0		77	10.9	1	1	31.9	19.9	3	215	2				2.3	1	1	39.5	140	100	113.333	80	0	0	20	0
550	1015502074	Pediatric	41.922	>25 - ≤45 years	>18 years	2	Lower	Respiratory		sputum mic, genexpert	Mycobacterium tuberculosis	Mycobacterium tuberculosis	Lung TB	Anemia, DM type II, Lung TB	0	N/A	0	yes	UNK	UNK	2	7	6	0	N/A	0	10	1	1	30	15.5	3	717	2	81.6	2	2	13	1	1	39.6	130	70	90	110	0	0	48	1
550	1015502075	Pediatric	58.7652	>45 - ≤65 years	>18 years	2	Skin	Skin and Soft tissue		pus culture	Staphylococcus aureus	Other	Ulcer Diabetic	Anemia DM type II	0		0				8	27	26	0		0	9.4	1	1	28	49	3	544	2				3.8	1	1	39	120	60	80	110	0	0	20	0
550	1015502076	Pediatric	20.4764	>18 - ≤25 years	>18 years	2	Constitutional	Constitutional	Clin Diag not Confirm		UNK	UNK	Typhoid fever	No	0		0				2	6	5	0		0	13.6	0	0	39	3.9	1	246	2	72.5	2	2	13.4	1	1	38.9	120	80	93.3333	112	0	0	20	0
550	1015502077	Pediatric	25.0185	>25 - ≤45 years	>18 years	2	Upper, Skin	Multiorgan		Urine culture	Escherichia coli	Escherichia coli	Typhoid fever	No	0		0				4	5	4	0		0	14	0	0	41.6	14.1	3	242	2	85.8	3	3	5.8	1	1	38.9	120	90	100	100	0	0	28	0
550	1015502078	Pediatric	60.3751	>45 - ≤65 years	>18 years	2	GI	Gastrointestinal			UNK	UNK	Typhoid fever	DM type II	0	N/A	0	yes	Respiratory Failure	Respiratory Failure	3	3	2	0	N/A	0	13	0	0	38.7	9.5	2	118	1				6.9	1	1	38	140	80	100	102	0	0	28	0
550	1015502079	Pediatric	54.7543	>45 - ≤65 years	>18 years	2	GI	Gastrointestinal	Reff Lab Only	PCR, serology	Chikungunya	Chikungunya	Typhoid fever	No	0		0				3	7	6	0		0	12.7	0	0	37.6	5.8	2	196	2	77.5	2	2	13.9	1	1	38.8	130	80	96.6667	88	0	0	24	0
550	1015502080	Pediatric	27.2197	>25 - ≤45 years	>18 years	1	Upper, Skin	Multiorgan	Reff Lab Only	PCR, serology	Leptospira	Leptospira	UTI	No	0		0				5	3	2	0		0	14	0	0	42	2.9	1	156	2	68.1	2	2	13.8	1	1	38.9	110	60	76.6667	92	0	0	23	0
550	1015502081	Pediatric	19.0664	>18 - ≤25 years	>18 years	2	GI	Gastrointestinal		PCR, NS1, serology	DENV-3	Dengue	DHF I	No	0		77				4	7	6	0		77	13.7	0	0	41	2.6	1	179	2	65	2	2	21.9	2	2	38.1	110	70	83.3333	86	0	0	20	0
550	1015502082	Pediatric	22.3354	>18 - ≤25 years	>18 years	1	GI	Gastrointestinal		PCR	Leptospira	Leptospira	Leptospirosis	Anemia	0		0				4	13	12	0		0	10	1	1	28.8	14.8	3	35	1				2.2	1	1	38	90	60	70	116	0	0	30	0
550	1015502083	Pediatric	20.2957	>18 - ≤25 years	>18 years	2	Constitutional	Constitutional	Reff Lab Only	PCR, serology	Chikungunya	Chikungunya	Typhoid fever	No	0		0				1	5	4	0		0	12.9	0	0	37.4	6.7	2	294	2	79.9	2	2	10.2	1	1	39.3	110	60	76.6667	96	0	0	20	0
550	1015502084	Pediatric	25.6838	>25 - ≤45 years	>18 years	1	Upper, GI	Multiorgan			UNK	UNK	Typhoid fever	No	0		1				7	5	4	0		1	14.8	0	0	44.7	8.7	2	157	2				18	2	2	38.6	120	80	93.3333	108	0	0	22	0
550	1015502085	Pediatric	22.1081	>18 - ≤25 years	>18 years	1	GI	Gastrointestinal		PCR, NS1, serology	DENV-3	Dengue	DHF II	No	0		0				2	9	8	0		0	15.9	0	0	48.3	7.6	2	238	2	76.4	2	2	11.5	1	1	38.8	140	70	93.3333	88	0	0	22	0
550	1015502086	Pediatric	24.7201	>18 - ≤25 years	>18 years	1	GI	Gastrointestinal		PCR	DENV-3	Dengue	DHF I	No	0		77				4	9	8	0		77	15	0	0	45.4	4.7	2	91	1	70.4	2	2	23.5	2	2	39.6	160	100	120	104	0	0	24	0
550	1015502087	Pediatric	22.6174	>18 - ≤25 years	>18 years	1	GI	Gastrointestinal		PCR, NS1, serology	DENV-3	Dengue	DHF I	No	0		0				5	7	6	0		0	14.6	0	0	42.7	2.2	1	69	1	66.8	2	2	24	2	2	39.4	100	70	80	92	0	0	22	0
550	1015502088	Pediatric	40.0958	>25 - ≤45 years	>18 years	2	GI	Gastrointestinal		Serology	Salmonella typhi	Salmonella Sp	Typhoid fever	No	0		0				8	9	8	0		0	12.7	0	0	37.3	6.1	2	207	2	63.4	2	2	25.6	2	2	39.2	130	80	96.6667	88	0	0	20	0
550	1015502089	Pediatric	18.9569	>18 - ≤25 years	>18 years	2	Skin, GI	Multiorgan		PCR, NS1, serology	DENV-1	Dengue	DHF I	No	0		0				5	7	6	0		0	15	0	0	44.2	2.9	1	107	1	63.6	2	2	22.8	2	2	38.5	110	80	90	108	0	0	20	0
550	1015502090	Pediatric	28.2437	>25 - ≤45 years	>18 years	2	GI	Gastrointestinal			UNK	UNK	Chronic Myelocytic Leukemia	Leukemia	0	N/A	0	yes	Blast Crisis	Other	2	8	7	0	N/A	0	11.4	1	1	35.6	70.5	3	165	2				10.5	1	1	39.2	100	60	73.3333	80	0	0	22	0
550	1015502091	Pediatric	19.1431	>18 - ≤25 years	>18 years	1	Lower, Diar	Multiorgan		Serology	Salmonella typhi	Salmonella Sp	Typhoid fever	No	0		1				11	8	7	0		1	12.8	1	1	39.1	6.9	2	62	1	57.3	2	2	33.4	2	2	38.9	110	70	83.3333	100	0	0	32	0
550	1015502092	Pediatric	20.5448	>18 - ≤25 years	>18 years	1	Skin, GI	Multiorgan	Reff Lab Only	Serology	Chikungunya	Chikungunya	Dengue fever	No	0		0				4	3	2	0		0	17.1	0	0	49.5	6.8	2	163	2	64.7	2	2	18	2	2	39.3	110	90	96.6667	88	0	0	20	0
550	1015502093	Pediatric	23.9179	>18 - ≤25 years	>18 years	1	Constitutional	Constitutional		PCR, serology	DENV-3	Dengue	DHF I	No	0		77				5	7	6	0		77	16.9	0	0	49	5.1	2	79	1	60.3	2	2	26.2	2	2	38.4	110	70	83.3333	80	0	0	20	0
550	1015502094	Pediatric	26.6804	>25 - ≤45 years	>18 years	2	GI	Gastrointestinal		Serology	Malaria	Other	Malaria	No	0		0				4	5	4	0		0	12.2	0	0	37	7.6	2	57	1	64.2	2	2	24.8	2	2	39.2	100	60	73.3333	108	0	0	18	0
550	1015502095	Pediatric	18.757	>18 - ≤25 years	>18 years	1	Upper, GI	Multiorgan		NS1, serology	DENV	Dengue	DHF II	No	0		77				4	7	6	0		77	15.3	0	0	46.8	5.5	2	42	1	73.5	2	2	18.4	2	2	38.9	120	60	80	65	0	0	20	0
550	1015502096	Pediatric	21.3005	>18 - ≤25 years	>18 years	1	Constitutional	Constitutional		PCR, NS1, serology	DENV-2	Dengue	DHF I	No	0		0				2	4	3	0		0	14.4	0	0	43.2	2.6	1	111	1	78.6	2	2	17.3	2	2	39	110	70	83.3333	84	0	0	22	0
550	1015502097	Pediatric	20.3943	>18 - ≤25 years	>18 years	1	Upper, GI	Multiorgan	Reff Lab Only	PCR, serology	Chikungunya	Chikungunya	Typhoid fever	No	0		1				2	8	7	0		1	15.7	0	0	46.6	4.8	2	193	2	57	2	2	21.9	2	2	38.1	120	80	93.3333	88	0	0	24	0
550	1015502098	Pediatric	37.9165	>25 - ≤45 years	>18 years	2	Upper, GI	Multiorgan		PCR, NS1, serology	DENV-2	Dengue	DHF I	No	0		0				3	8	7	0		0	13.6	0	0	39.6	4.7	2	126	1	74	2	2	14	1	1	38.6	110	80	90	84	0	0	22	0
550	1015502099	Pediatric	19.7098	>18 - ≤25 years	>18 years	1	GI	Gastrointestinal		PCR, serology	DENV-1	Dengue	DHF I	No	0		0				5	4	3	0		0	17	0	0	50.4	3.6	1	103	1	57.9	2	2	33.1	2	2	38.9	120	80	93.3333	84	0	0	18	0
550	1015502100	Pediatric	25.9329	>25 - ≤45 years	>18 years	1	GI	Gastrointestinal	Clin Diag not Confirm		UNK	UNK	Typhoid fever	No	0		1				6	8	7	0		1	13.7	0	0	41.8	9.5	2	266	2	53.5	2	2	35.8	2	2	40	110	70	83.3333	100	0	0	20	0
550	1015502101	Pediatric	70.6119	>65 years	>18 years	1	GI	Gastrointestinal			UNK	UNK	Osteoarthitis	HNP, Hypertension, Osteoarthitis	0		0				1	16	15	0		0	12.6	1	1	32.6	16.3	3	185	2	80.9	2	2	9.2	1	1	38.7	140	80	100	108	0	0	20	0
550	1015502102	Pediatric	42.4997	>25 - ≤45 years	>18 years	1	Upper	Respiratory			UNK	UNK	Cellulitis	Anemia	0	N/A	0	yes	Septic Shock	Septic shock	4	6	5	0	N/A	0	9.5	1	1	26.8	9.5	2	118	1	69.7	2	2	19	2	2	38.1	120	70	86.6667	88	0	0	20	0
550	1015502103	Pediatric	45.2457	>45 - ≤65 years	>18 years	1	Constitutional	Constitutional	Clin Diag not Confirm		UNK	UNK	Typhoid fever	No	0		1				3	4	3	0		1	15.7	0	0	45.9	8.6	2	177	2	71.9	2	2	22.1	2	2	38.7	120	80	93.3333	84	0	0	22	0
550	1015502104	Pediatric	50.9678	>45 - ≤65 years	>18 years	2	GI	Gastrointestinal			UNK	UNK	Cholecystitis	DM type II	0		1				3	11	10	0		1	14.1	0	0	41.6	15.9	3	188	2	93	3	3	4.1	1	1	38	110	60	76.6667	97	0	0	20	0
550	1015502105	Pediatric	31.8549	>25 - ≤45 years	>18 years	2	GI	Gastrointestinal	Clin Diag not Confirm		UNK	UNK	Typhoid fever	No	0		0				5	8	7	0		0	11.2	1	1	34.2	9.2	2	247	2	72.9	2	2	18.6	2	2	38	110	80	90	108	0	0	20	0
550	1015502106	Pediatric	19.6961	>18 - ≤25 years	>18 years	1	Upper, Skin, GI	Multiorgan	Reff Lab Only	PCR, NS1, serology	DENV-3	Dengue	Lung TB	Lung TB, Lymphadenitis TB	0		0				2	5	4	0		0	12.9	1	1	39.5	12.1	3	320	2	73.5	2	2	10.1	1	1	38.5	100	70	80	100	0	0	22	0
550	1015502107	Pediatric	21.065	>18 - ≤25 years	>18 years	1	Diarrhea	Gastrointestinal		PCR, serology	DENV-1	Dengue	DHF I	No	0		0				3	6	5	0		0	14.3	0	0	40.7	3.5	1	80	1	58.8	2	2	23.8	2	2	38.5	100	60	73.3333	100	0	0	22	0
550	1015502108	Pediatric	41.3306	>25 - ≤45 years	>18 years	1	HB	Gastrointestinal			UNK	UNK	Hepatitis B	Hepatitis B	0	N/A	0	yes	UNK	UNK	4	9	8	0	N/A	0	12.4	1	1	33.6	13.7	3	275	2	82.7	2	2	9.1	1	1	38	120	80	93.3333	98	0	0	18	0
550	1015502109	Pediatric	20.1697	>18 - ≤25 years	>18 years	1	Upper, GI	Multiorgan	Reff Lab Only	PCR, serology	Chikungunya	Chikungunya	Dengue fever	No	0		0				1	7	6	0		0	14	0	0	43.2	6.9	2	164	2	87.3	3	3	6.2	1	1	39.4	120	80	93.3333	96	0	0	18	0
550	1015502110	Pediatric	27.7262	>25 - ≤45 years	>18 years	1	Lower	Respiratory			UNK	UNK	HIV	Asthma bronchiale, HIV	0		1				7	9	8	0		1	13.4	0	0	40.8	6.5	2	174	2	81.1	2	2	8.1	1	1	39.3	110	70	83.3333	116	0	0	28	0
550	1015502111	Pediatric	18.9788	>18 - ≤25 years	>18 years	2	Upper, GI	Multiorgan	Clin Diag not Confirm		UNK	UNK	Dengue Fever	No	0		0				4	5	4	0		0	12.9	0	0	38	5.6	2	141	1	70.6	2	2	25.3	2	2	38	100	60	73.3333	80	0	0	20	0
550	1015502112	Pediatric	51.4524	>45 - ≤65 years	>18 years	1	Upper, GI	Multiorgan	Reff Lab Only	Serology	Chikungunya	Chikungunya	Dengue fever	No	0		0				2	5	4	0		0	15.1	0	0	44.1	7.5	2	181	2	75.5	2	2	14	1	1	38.5	130	70	90	88	0	0	20	0
550	1015502113	Pediatric	22.5352	>18 - ≤25 years	>18 years	1	GI	Gastrointestinal		PCR, NS1, serology	DENV-3	Dengue	DHF III	No	0		0				2	8	7	0		0	14.5	0	0	44.4	3.8	1	101	1	80.1	2	2	12.5	1	1	38.2	120	70	86.6667	76	0	0	24	0
550	1015502114	Pediatric	18.8392	>18 - ≤25 years	>18 years	2	GI	Gastrointestinal		NS1, serology	DENV	Dengue	DHF II	No	0		0				5	7	6	0		0	12.1	0	0	37.5	2.7	1	118	1	58.5	2	2	33.4	2	2	38.4	100	70	80	84	0	0	18	0
550	1015502115	Pediatric	22.1383	>18 - ≤25 years	>18 years	2	Upper, GI	Multiorgan	Reff Lab Only	Serology	Salmonella typhi	Salmonella Sp	Dengue fever	No	0		0				3	5	4	0		0	12.9	0	0	39.7	7.9	2	189	2	74.4	2	2	15.4	1	1	39	100	70	80	86	0	0	18	0
550	1015502116	Pediatric	26.1109	>25 - ≤45 years	>18 years	1	Upper, GI	Multiorgan		PCR, serology	DENV-3	Dengue	DHF I	No	0		0				5	6	5	0		0	15.2	0	0	45.6	6.7	2	91	1	77.4	2	2	11.2	1	1	39.3	80	N/A		88	0	0	18	0
550	1015502117	Pediatric	19.2005	>18 - ≤25 years	>18 years	2	GI	Gastrointestinal		NS1	DENV	Dengue	DHF I	No	0		1				4	3	2	0		1	13.1	0	0	38.8	1.4	1	80	1	62.6	2	2	27.2	2	2	38	100	70	80	72	0	0	20	0
550	1015502118	Pediatric	27.7016	>25 - ≤45 years	>18 years	1	GI	Gastrointestinal		PCR	DENV-2	Dengue	DHF I	No	0		1				3	4	3	0		1	16	0	0	48.8	5	2	120	1	72.2	2	2	21.5	2	2	38.4	110	80	90	86	0	0	22	0
550	1015502119	Pediatric	26.9843	>25 - ≤45 years	>18 years	2	GI	Gastrointestinal	Reff Lab Only	PCR	DENV-3	Dengue	Typhoid fever		0		0				6	4	3	0		0	13.8	0	0	43.5	5.5	2	158	2	77.5	2	2	16.2	2	2	39.5	120	80	93.3333	100	0	0	20	0
550	1015502120	Pediatric	35.154	>25 - ≤45 years	>18 years	1	Lower, GI	Multiorgan	Reff Lab Only	Serology	Influenza B	Influenza	Lung TB	Lung TB	0		0				2	3	2	0		0	16.1	0	0	48.8	9.4	2	211	2	80.8	2	2	11.3	1	1	38	110	80	90	86	0	0	21	0
550	1015502121	Pediatric	27.7618	>25 - ≤45 years	>18 years	1	GI	Gastrointestinal		PCR, NS1, serology	DENV-3	Dengue	Typhoid fever	No	0		1				3	7	6	0		1	16.2	0	0	48.6	4.4	2	158	2	75.7	2	2	12.2	1	1	38.5	120	80	93.3333	80	0	0	28	0
550	1015502122	Pediatric	34.4285	>25 - ≤45 years	>18 years	1	GI	Gastrointestinal			UNK	UNK	DHF I	No	0		0				4	7	6	0		0	10.2	1	1	31.3	3.6	1	73	1	78.5	2	2	12.2	1	1	38.5	120	60	80	124	0	0	24	0
550	1015502123	Pediatric	22.8583	>18 - ≤25 years	>18 years	1	GI	Gastrointestinal		PCR, serology	DENV-2	Dengue	DHF I	No	0		0				11	4	3	0		0	15	0	0	46	1.5	1	72	1	51.7	2	2	32.6	2	2	38.2	120	80	93.3333	80	0	0	20	0
550	1015502124	Pediatric	26.4887	>25 - ≤45 years	>18 years	1	GI	Gastrointestinal		PCR, serology	DENV-2	Dengue	DHF II	No	0		0				4	5	4	0		0	14.8	0	0	43.4	2.2	1	270	2	41.4	1	1	51.6	3	3	38	120	90	100	90	0	0	20	0
550	1015502125	Pediatric	18.3025	>18 - ≤25 years	>18 years	2	Lower, GI	Multiorgan	Clin Diag not Confirm		UNK	UNK	Typhoid fever		0		0				5	4	3	0		0	12.7	0	0	39.4	7.8	2	178	2	79.8	2	2	13.3	1	1	38.5	120	80	93.3333	92	0	0	16	0
550	1015502126	Pediatric	19.9726	>18 - ≤25 years	>18 years	2	Constitutional	Constitutional		PCR, NS1, serology	DENV-3	Dengue	DHF II	No	0		0				2	8	7	0		0	12.1	0	0	36	4.5	2	133	1	82.8	2	2	7.8	1	1	39	120	80	93.3333	100	0	0	20	0
550	1015502127	Pediatric	31.2416	>25 - ≤45 years	>18 years	1	GI	Gastrointestinal		PCR, serology	DENV-2	Dengue	DHF I	No	0		0				4	5	4	0		0	14.2	0	0	41.9	5.8	2	107	1	75.9	2	2	15.3	1	1	39	130	80	96.6667	100	0	0	20	0
550	1015502128	Pediatric	20.5257	>18 - ≤25 years	>18 years	2	Upper, GI	Multiorgan	Clin Diag not Confirm		UNK	UNK	Typhoid fever	No	0		0				4	4	3	0		0	12.8	0	0	39	5.3	2	256	2	58.5	2	2	28.7	2	2	38	120	80	93.3333	96	0	0	20	0
550	1015502129	Pediatric	25.2676	>25 - ≤45 years	>18 years	2	GI	Gastrointestinal		PCR, NS1, serology	DENV-2	Dengue	DHF II	No	0		0				3	8	7	0		0	13	0	0	40.4	2.8	1	122	1	56.9	2	2	32.9	2	2	38.1	120	80	93.3333	96	0	0	20	0
550	1015502130	Pediatric	20.3915	>18 - ≤25 years	>18 years	1	Skin, GI	Multiorgan		PCR, serology	DENV-3	Dengue	DHF II		0		0				4	6	5	0		0	15.7	0	0	48.2	3.7	1	70	1	31.2	1	1	61.4	3	3	39.4	120	70	86.6667	82	0	0	20	0
550	1015502131	Pediatric	38.371	>25 - ≤45 years	>18 years	1	GI	Gastrointestinal	Clin Diag not Confirm		UNK	UNK	Typhoid fever	No	0		0				6	7	6	0		0	15.7	0	0	42.3	4.6	2	119	1	78.7	2	2	12.8	1	1	38	110	80	90	86	0	0	24	0
550	1015502132	Pediatric	25.5277	>25 - ≤45 years	>18 years	2	GI	Gastrointestinal			UNK	UNK	DHF I	Anemia	0		0				2	3	2	0		0	9.8	1	1	32.4	4.3	2	195	2	56.5	2	2	30.2	2	2	38.8	90	70	76.6667	102	0	0	20	0
550	1015502133	Pediatric	19.8549	>18 - ≤25 years	>18 years	1	GI	Gastrointestinal		PCR, NS1	DENV-2	Dengue	DHF II	No	0		0				2	4	3	0		0	14	0	0	42.3	4.4	2	126	1	56.1	2	2	24.4	2	2	39	150	80	103.333	80	0	0	18	0
550	1015502134	Pediatric	21.1499	>18 - ≤25 years	>18 years	1	GI	Gastrointestinal		PCR, NS1, serology	DENV-3	Dengue	DHF I	No	0		1				4	7	6	0		1	16	0	0	47.9	3.6	1	118	1	69.9	2	2	14.6	1	1	38	130	70	90	90	0	0	20	0
550	1015502135	Pediatric	19.9288	>18 - ≤25 years	>18 years	2	Upper, GI	Multiorgan		PCR, NS1, serology	DENV-3	Dengue	DHF II	No	0		0				2	9	8	0		0	12.9	0	0	38	2.6	1	145	1	64.5	2	2	22.1	2	2	39.3	100	70	80	124	0	0	20	0
550	1015502136	Pediatric	26.7734	>25 - ≤45 years	>18 years	2	GI	Gastrointestinal		PCR, NS1, serology	DENV-3	Dengue	DF	No	0		0				5	5	4	0		0	10.9	1	1	33.8	2.5	1	211	2	71.9	2	2	18.9	2	2	38.2	100	70	80	80	0	0	20	0
550	1015502137	Pediatric	19.6769	>18 - ≤25 years	>18 years	1	Lower, Diar	Multiorgan			UNK	UNK	Typhoid fever	No	0		1				5	9	8	0		1	12	1	1	36.4	38.4	3	622	2				5.1	1	1	38.8	110	70	83.3333	96	0	0	20	0
550	1015502138	Pediatric	30.7187	>25 - ≤45 years	>18 years	2	Upper, GI	Multiorgan	Reff Lab Only	PCR, serology	Rickettsia typhi	Rickettsia Sp	Typhoid fever	Anemia	0		0				2	6	5	0		0	8.5	1	1	30.5	15.6	3	304	2	93.8	3	3	3.1	1	1	38	90	80	83.3333	78	0	0	20	0
550	1015502139	Pediatric	18.0287	>18 - ≤25 years	>18 years	2	Upper, GI	Multiorgan		PCR, NS1, serology	DENV-3	Dengue	DHF II	No	0		0				4	9	8	0		0	13.7	0	0	39.9	3.1	1	111	1	71.8	2	2	19.1	2	2	38	90	60	70	82	0	0	20	0
550	1015502140	Pediatric	22.2122	>18 - ≤25 years	>18 years	2	GI	Gastrointestinal		PCR, NS1, serology	DENV-4	Dengue	DHF I	No	0		0				3	6	5	0		0	11.8	1	1	35.2	4.2	2	100	1	55.4	2	2	27.6	2	2	38.7	90	70	76.6667	90	0	0	20	0
550	1015502141	Pediatric	23.718	>18 - ≤25 years	>18 years	2	GI	Gastrointestinal		PCR, NS1, serology	DENV-1	Dengue	Typhoid fever	No	0		0				2	8	7	0		0	12.2	0	0	38.4	6.1	2	198	2	81.7	2	2	11.1	1	1	39.6	100	60	73.3333	100	0	0	20	0
550	1015502142	Pediatric	37.9329	>25 - ≤45 years	>18 years	2	GI	Gastrointestinal			UNK	UNK	UTI		0		0				4	6	5	0		0	11	1	1	33.5	16.1	3	234	2	82.8	2	2	8.5	1	1	38.4	110	80	90	110	0	0	21	0
550	1015502143	Pediatric	21.9411	>18 - ≤25 years	>18 years	1	GI	Gastrointestinal		PCR, NS1, serology	DENV-3	Dengue	DHF II	No	0		0				6	6	5	0		0	15.8	0	0	47	2.9	1	24	1	43.5	1	1	40.4	2	2	40	130	80	96.6667	100	0	0	24	0
550	1015502144	Pediatric	29.9959	>25 - ≤45 years	>18 years	2	Diarrhea	Gastrointestinal			UNK	UNK	GEA	No	0		0				2	3	2	0		0	13.1	0	0	40.7	19.1	3	286	2	56	2	2	52.3	3	3	38	120	80	93.3333	100	0	0	20	0
550	1015502145	Pediatric	64.1807	>45 - ≤65 years	>18 years	2	GI	Gastrointestinal		PCR, serology	DENV-3	Dengue	Demam Berdarah Dengue grade II		0		0				5	4	3	0		0	12.7	0	0	38.4	4	1	140	1	85	3	3	10.8	1	1	38.5	130	80	96.6667	96	0	0	20	0
550	1015502146	Pediatric	24.0246	>18 - ≤25 years	>18 years	1	Upper, Skin, GI	Multiorgan			UNK	UNK	Febris ec susp Limfadenitis TB		0		0				1	6	5	0		0	15.9	0	0	48.3	8	2	195	2	66.2	2	2	24.9	2	2	38.4	130	80	96.6667	94	0	0	20	0
550	1015502147	Pediatric	28.8049	>25 - ≤45 years	>18 years	1	Upper, GI	Multiorgan	Reff Lab Only	PCR, serology	Leptospira	Leptospira	Dengue fever	No	0		0				2	3	2	0		0	15.7	0	0	49.4	16.5	3	185	2	91.1	3	3	6.6	1	1	39	90	60	70	102	0	0	20	0
560	1015601001	Adult	13.8754	>5 - ≤18 years	>5 - ≤18 years	1	Skin, Diar	Multiorgan		PCR, serology	DENV-1	Dengue	DHF I	No	0		1				5	5	4	0		1	13.8	0	0	40.4	2.1	1	106.1	1	42	1	1	55	3	3	38	110	70	83.3333	120	0	0	28	0
560	1015601002	Adult	3.29363	≤5 years	≤5 years	2	Upper, Diar	Multiorgan			UNK	UNK	Acute otitis media	Malnutrition	0		1				12	6	5	0		1	11.4	0	0	32.1	16.6	2	361	2	74	3	3	24	1	1	39.5	90	60	70	104	0	0	28	0
560	1015601003	Adult	1.50034	≤5 years	≤5 years	2	Constitutional	Constitutional	Reff Lab Only	PCR, serology	Chikungunya	Chikungunya	Exanthema subitum	No	0		0				2	5	4	0		0	11.4	0	0	33.3	12.1	2	258	2	58	2	2	39	3	3	37	90	60	70	104	0	0	24	0
560	1015601004	Adult	4.65982	≤5 years	≤5 years	1	Upper, GI	Multiorgan	Reff Lab Only	PCR, NS1, serology	DENV-2	Dengue	Typhoid fever	Lung TB	0		1				10	5	4	0		1	11.4	0	0	33.4	14.6	2	393.9	2	86	3	3	8	1	1	38	70	50	56.6667	116	0	0	26	0
560	1015601005	Adult	11.9233	>5 - ≤18 years	>5 - ≤18 years	2	GI	Gastrointestinal		BC, serology	Salmonella typhi	Salmonella Sp	Typhoid fever	No	0		1				9	11	10	0		1	12.5	0	0	37.5	9.3	2	306.4	2							39	100	90	93.3333	88	0	0	26	0
560	1015601006	Adult	6	>5 - ≤18 years	>5 - ≤18 years	1	Upper, Skin, GI	Multiorgan		PCR, serology	DENV-1	Dengue	DHF II				1				N/A	N/A				1	12.9	0	0	38.2	4.3	1	65	1	30	1	1	67	3	3	38.5	100	60	73.3333	112	0	0	24	0
560	1015601007	Adult	8.49281	>5 - ≤18 years	>5 - ≤18 years	1	Diarrhea	Gastrointestinal			UNK	UNK	Fever	No	0		1				8	5	4	0		1	12.4	0	0	37.7	13.8	3	379	2	56	1	1	37	3	3	38.7	130	80	96.6667	110	0	0	24	0
560	1015601008	Adult	5.05955	>5 - ≤18 years	>5 - ≤18 years	2	Upper, Skin	Multiorgan		PCR, serology	Measles virus	Measles	Morbili	Anemia	0		1				11	4	3	0		1	9.7	1	1	30.5	3.4	1	227.4	2	66	2	2	30	2	2	38.6	110	70	83.3333	94	0	0	24	0
560	1015601009	Adult	3.36482	≤5 years	≤5 years	1	CNS, Diar	Multiorgan			UNK	UNK	GEA	No	0		77				1	5	4	0		77	12.5	0	0	36.6	19.1	3	339.2	2							39.2	N/A	N/A		132	0	0	28	0
560	1015601010	Adult	11.6003	>5 - ≤18 years	>5 - ≤18 years	1	GI	Gastrointestinal		PCR, serology	DENV-3	Dengue	DHF I	No	0		0				4	7	6	0		0	13.3	0	0	39.4	3.7	1	65.9	1	58	2	2	39	3	3	38.3	110	80	90	104	0	0	26	0
560	1015601011	Adult	7.32375	>5 - ≤18 years	>5 - ≤18 years	1	Upper, Diar	Multiorgan	Reff Lab Only	faeces mic	Entamoeba histolytica	Amoeba	Typhoid fever	No	0		0				4	8	7	0		0	10.4	1	1	31.7	13.4	2	169	2	77	3	3	14	1	1	38	110	70	83.3333	100	0	0	28	0
560	1015601012	Adult	9.20192	>5 - ≤18 years	>5 - ≤18 years	1	Skin, GI	Multiorgan		PCR, NS1, serology	DENV-3	Dengue	DHF I	No	0		77				5	5	4	0		77	12.6	0	0	38.9	2.7	1	50.3	1	50	1	1	39	3	3	39.3	90	70	76.6667	104	0	0	24	0
560	1015601013	Adult	4.97467	≤5 years	≤5 years	2	Diarrhea	Gastrointestinal			UNK	UNK	Diarrhea	No	0		0				3	4	3	0		0	10.7	1	1	31.8	16.8	2	251.1	2							38.7	N/A	N/A		138	1	1	24	0
560	1015601014	Adult	15.8576	>5 - ≤18 years	>5 - ≤18 years	2	Upper, Skin, GI	Multiorgan	Reff Lab Only	NS1, serology	DENV	Dengue	Viral infection	No	0		0				4	6	5	0		0	14	0	0	42.2	2.9	1	17.5	1	48	2	1	42	2	3	38.6	90	70	76.6667	96	0	0	20	0
560	1015601015	Adult	1.01574	≤5 years	≤5 years	2	Upper, Diar	Multiorgan			UNK	UNK	Diarrhea	No	0		77				2	6	5	0		77	11.9	0	0	34.9	13.9	2	313.7	2	67	2	2	29	2	2	38.4	N/A	N/A		120	0	0	24	0
560	1015601016	Adult	14.935	>5 - ≤18 years	>5 - ≤18 years	1	GI	Gastrointestinal	Reff Lab Only	PCR, serology	Leptospira	Leptospira	Dengue fever	No	0		1				3	6	5	0		1	14	0	0	40.9	8.5	2	171.5	2							39	90	50	63.3333	96	0	0	20	0
560	1015601017	Adult	13.7659	>5 - ≤18 years	>5 - ≤18 years	2	Skin, GI	Multiorgan		PCR, serology	DENV-3	Dengue	DF	No	0		77				4	4	3	0		77	12.7	0	0	36.4	3.8	1	73.1	1	55	1	1	41	3	3	40	110	80	90	110	0	0	26	0
560	1015601018	Adult	9.97673	>5 - ≤18 years	>5 - ≤18 years	2	Skin, GI	Multiorgan		PCR, serology	DENV-3	Dengue	DF	No	0		77				4	4	3	0		77	12.7	0	0	36.9	3.4	1	83.2	1	46	1	1	50	3	3	39.3	100	70	80	110	0	0	26	0
560	1015601019	Adult	6.45038	>5 - ≤18 years	>5 - ≤18 years	2	GI	Gastrointestinal	Reff Lab Only	Serology	Rickettsia typhi	Rickettsia Sp	Dengue fever	No	0		77				7	5	4	0		77	12.4	0	0	34.9	5.4	2	176	2	77	3	3	21	1	1	38.5	N/A	N/A		100	0	0	45	1
560	1015601020	Adult	12.1013	>5 - ≤18 years	>5 - ≤18 years	2	Upper, UTI, GI	Multiorgan	Reff Lab Only	PCR, serology	Chikungunya	Chikungunya	Fever	No	0		1				4	6	5	0		1	12.9	0	0	39.2	12.2	3	169.2	2	69	2	2	20	1	1	39.2	N/A	N/A		97	0	0	26	0
560	1015601021	Adult	2.45038	≤5 years	≤5 years	1	Skin, GI	Multiorgan			UNK	UNK	Pharyngitis	No	0		77				6	3	2	0		77	12	0	0	36.6	13	2	204.9	2	50	1	1	41	3	3	40.4	N/A	N/A		120	0	0	28	0
560	1015601022	Adult	12.6051	>5 - ≤18 years	>5 - ≤18 years	2	Upper, GI	Multiorgan	Reff Lab Only	Serology	Rickettsia typhi	Rickettsia Sp	Dengue fever	No	0		0				5	6	5	0		0	11.4	1	1	34.7	3.8	1	80.5	1	53	1	1	41	3	3	38.5	130	90	103.333	108	0	0	26	0
560	1015601023	Adult	5.3963	>5 - ≤18 years	>5 - ≤18 years	1	CNS, Upper, GI	Multiorgan	Clin Diag not Confirm		UNK	UNK	Dengue Fever	No	0		77				2	7	6	0		77	10.5	1	1	32.7	6.6	2	239	2							38.9	95	70	78.3333	110	0	0	30	0
560	1015601024	Adult	15.2635	>5 - ≤18 years	>5 - ≤18 years	1	GI	Gastrointestinal		Serology	Salmonella typhi	Salmonella Sp	Typhoid fever	Anemia	0		1				6	5	4	0		1	8	1	1	25.3	10.1	3	254.6	2	54	2	1	41	2	3	39.8	110	60	76.6667	96	0	0	20	0
560	1015601025	Adult	4.62423	≤5 years	≤5 years	1	Lower, GI	Multiorgan	Reff Lab Only	Serology	Influenza A	Influenza	CAP	Lung TB	0		77				6	10	9	0		77	11.5	0	0	36.3	10.8	2	283.1	2							38.7	90	60	70	100	0	0	30	0
560	1015601026	Adult	14.2231	>5 - ≤18 years	>5 - ≤18 years	2	GI	Gastrointestinal	Reff Lab Only	Serology	Rickettsia typhi	Rickettsia Sp	URTI	No	0		0				6	5	4	0		0	13.5	0	0	41.6	7.5	2	304.6	2	59	2	2	29	2	2	39.1	98	57	70.6667	104	0	0	20	0
560	1015601027	Adult	6.41752	>5 - ≤18 years	>5 - ≤18 years	2	Skin, GI	Multiorgan		Serology	DENV	Dengue	DHF II	Malnutrition	0		77				5	5	4	0		77	14.7	0	0	45	10.8	2	73	1	43	1	1	56	3	3	39	90	60	70	120	0	0	20	0
560	1015601028	Adult	2.78166	≤5 years	≤5 years	1	CNS	CNS	Reff Lab Only	PCR, NS1, serology	DENV-3	Dengue	UTI	No	0		0				1	6	5	0		0	12.4	0	0	36.3	9.8	2	253.2	2							39.5	N/A	N/A		110	0	0	30	0
560	1015601029	Adult	5.37988	>5 - ≤18 years	>5 - ≤18 years	1	Upper, GI	Multiorgan	Reff Lab Only	Serology	Chikungunya	Chikungunya	URTI	No	0		0				5	5	4	0		0	11.5	0	0	33.3	9.6	2	266.1	2	38	1	1	51	3	3	39.2	90	50	63.3333	132	0	0	28	0
560	1015601030	Adult	3.2115	≤5 years	≤5 years	2	Upper, GI	Multiorgan		PCR, serology	DENV-2	Dengue	DF	No	0		77				4	6	5	0		77	13.9	0	0	40.4	4.1	1	97.8	1	45	1	1	49	3	3	37.5	90	60	70	100	0	0	26	0
560	1015601031	Adult	17.7139	>5 - ≤18 years	>5 - ≤18 years	1	Upper, GI	Multiorgan	Reff Lab Only	Serology	Salmonella typhi	Salmonella Sp	Dengue fever	No	0		0				8	5	4	0		0	14.1	0	0	41	7.5	2	143.3	1							37	120	80	93.3333	88	0	0	20	0
560	1015601032	Adult	5.95483	>5 - ≤18 years	>5 - ≤18 years	2	CNS, Skin, GI	Multiorgan	Reff Lab Only	PCR, NS1, serology	DENV-2	Dengue	UTI	No	0		0				3	7	6	0		0	11.4	1	1	32.8	9.1	2	229.5	2	86	3	3	9	1	1	39.4	90	55	66.6667	102	0	0	22	0
560	1015601033	Adult	8.09309	>5 - ≤18 years	>5 - ≤18 years	1	Upper, Skin, GI	Multiorgan		PCR, serology	DENV-1	Dengue	DF	No	0		77				5	5	4	0		77	13.7	0	0	40.3	5.1	2	137.5	1	63	2	2	31	2	2	39.6	110	70	83.3333	112	0	0	28	0
560	1015601034	Adult	3.76454	≤5 years	≤5 years	1	CNS, Upper	Multiorgan	Reff Lab Only	PCR, serology	Chikungunya	Chikungunya	Fever	No	0		0				2	4	3	0		0	10.4	1	1	30.7	10	2	193.6	2							39.4	N/A	N/A		132	0	0	28	0
560	1015601035	Adult	3.4935	≤5 years	≤5 years	1	CNS, Upper	Multiorgan			UNK	UNK	Fever	No	0		0				2	8	7	0		0	12.3	0	0	35.2	12.6	2	217.6	2							39	N/A	N/A		130	0	0	26	0
560	1015601036	Adult	16.5448	>5 - ≤18 years	>5 - ≤18 years	2	Upper, GI	Multiorgan		BC, serology	Salmonella paratyphi A	Salmonella Sp	Paratyphoid fever	No	0		0				6	6	5	0		0	13.2	0	0	38.3	6	2	174.3	2							38.2	100	70	80	104	0	0	22	0
560	1015601037	Adult	5.10609	>5 - ≤18 years	>5 - ≤18 years	2	Upper, Skin, GI	Multiorgan		PCR, serology	DENV-3	Dengue	DHF II	No	0		77				3	9	8	0		77	13.1	0	0	38.1	3.7	1	114.4	1	58	2	2	35	3	3	37.8	N/A	N/A		108	0	0	26	0
560	1015601038	Adult	7.18138	>5 - ≤18 years	>5 - ≤18 years	2	Upper, Skin, GI	Multiorgan		PCR, serology	DENV-3	Dengue	DF	No	0		77				4	6	5	0		77	12.7	0	0	37.1	1.7	1	103	1	22	1	1	57	3	3	37.7	N/A	N/A		100	0	0	24	0
560	1015601039	Adult	1.3525	≤5 years	≤5 years	2	CNS, Lower, Diarr	Multiorgan	Reff Lab Only	PCR, serology	Chikungunya	Chikungunya	Dengue fever	No	0		0				1	8	7	0		0	12.4	0	0	36.6	12.9	2	229.8	2	85	3	3	13	1	1	38.6	N/A	N/A		128	0	0	28	0
560	1015601040	Adult	10.0205	>5 - ≤18 years	>5 - ≤18 years	1	Skin, GI	Multiorgan		BC, serology	Salmonella paratyphi A	Salmonella Sp	Paratyphoid fever	No	0		0				4	9	8	0		0	13.1	0	0	38.2	7.2	2	126.6	1	55	1	1	38	3	3	37	N/A	N/A		96	0	0	26	0
560	1015601041	Adult	2.12457	≤5 years	≤5 years	2	Upper	Respiratory			UNK	UNK	Tonsilopharyngitis	Malnutrition	0		0				6	4	3	0		0	11.6	0	0	34.5	27	3	597.9	2	68	2	2	23	1	1	36.6	N/A	N/A		124	0	0	30	0
560	1015601042	Adult	11.6222	>5 - ≤18 years	>5 - ≤18 years	2	GI	Gastrointestinal		Serology	DENV	Dengue	DHF I	No	0		0				6	4	3	0		0	13.9	0	0	39	3.4	1	32.7	1	63	2	2	25	2	2	36.5	100	70	80	76	0	0	28	0
560	1015601043	Adult	3.77276	≤5 years	≤5 years	1	Lower, Skin, GI	Multiorgan	Reff Lab Only	Serology	Influenza A	Influenza	URTI	Malnutrition	0		0				3	6	5	0		0	10.8	1	1	30.6	11	2	189.2	2	78	3	3	16	1	1	38.2	N/A	N/A		120	0	0	32	0
560	1015601044	Adult	3.18412	≤5 years	≤5 years	1	GI	Gastrointestinal			UNK	UNK	Febrile convulsion	No	0		0				2	4	3	0		0	12	0	0	33.8	12.3	2	351.8	2							36.2	N/A	N/A		110	0	0	28	0
560	1015601045	Adult	15.5318	>5 - ≤18 years	>5 - ≤18 years	2	Upper, Diar	Multiorgan	Reff Lab Only	Serology	Salmonella typhi	Salmonella Sp	Dengue fever	No	0		0				5	6	5	0		0	11	1	1	31.3	5.9	2	151.9	2							37.6	110	70	83.3333	84	0	0	20	0
560	1015601046	Adult	9.46475	>5 - ≤18 years	>5 - ≤18 years	2	Upper, GI	Multiorgan	Reff Lab Only	PCR, serology	Chikungunya	Chikungunya	Dengue fever	Malnutrition	0		1				4	4	3	0		1	11.7	0	0	30.7	5.1	2	158.7	2	59	2	2	31	2	2	38	N/A	N/A		130	0	0	30	0
560	1015601047	Adult	7.21697	>5 - ≤18 years	>5 - ≤18 years	2	Upper, Diar	Multiorgan		BC, serology	Salmonella typhi	Salmonella Sp	Typhoid fever	Anemia, Malnutrition	0		1				7	13	12	0		1	11.3	1	1	32	2.8	1	18.8	1	83	3	3	14	1	1	38.1	90	55	66.6667	132	0	0	32	1
560	1015601048	Adult	3.17864	≤5 years	≤5 years	2	CNS, Upper	Multiorgan	Reff Lab Only	PCR, serology	Chikungunya	Chikungunya	Febrile convulsion	No	0		0				1	3	2	0		0	10.7	1	1	29.6	11.7	2	385.7	2	81	3	3	14	1	1	38.5	N/A	N/A		110	0	0	30	0
560	1015601049	Adult	1.48392	≤5 years	≤5 years	2	CNS, Upper	Multiorgan			UNK	UNK	Febrile convulsion	No	0		0				2	8	7	0		0	10.8	1	1	31.2	20.7	3	349.6	2	39	1	1	52	3	3	39.2	N/A	N/A		112	0	0	32	0
560	1015601050	Adult	5.59069	>5 - ≤18 years	>5 - ≤18 years	1	Upper, Skin, GI	Multiorgan	Reff Lab Only	PCR, serology	Rickettsia typhi	Rickettsia Sp	Fever	No	0		1				5	10	9	0		1	10.7	1	1	30.4	4.2	1	104.9	1	55	1	1	41	3	3	38	N/A	N/A		100	0	0	32	1
560	1015601051	Adult	2.59001	≤5 years	≤5 years	1	CNS, Upper	Multiorgan			UNK	UNK	Febrile convulsion	No	0		0				3	6	5	0		0	12.3	0	0	35.1	22.5	3	404.8	2	39	1	1	47	3	3	38.9	90	60	70	152	1	1	28	0
560	1015601052	Adult	1.47296	≤5 years	≤5 years	1	Upper, Diar	Multiorgan			UNK	UNK	Diarrhea	No	0		1				0	5	4	0		1	13.6	0	0	39	6.8	2	307.4	2							39.1	N/A	N/A		112	0	0	28	0
560	1015601053	Adult	13.4511	>5 - ≤18 years	>5 - ≤18 years	1	Skin	Skin and Soft tissue	Reff Lab Only	PCR, serology	Rickettsia typhi	Rickettsia Sp	Dengue fever	No	0		1				5	9	8	0		1	13.8	0	0	38.7	4.8	2	98.9	1	63	2	2	36	3	3	39	100	60	73.3333	88	0	0	28	0
560	1015601054	Adult	8.69815	>5 - ≤18 years	>5 - ≤18 years	1	Diarrhea	Gastrointestinal		PCR, serology	DENV-3	Dengue	DF	Malnutrition	0		1				5	6	5	0		1	12.2	0	0	35.1	2.5	1	96	1	40	1	1	38	3	3	39.3	N/A	N/A		120	0	0	24	0
560	1015601055	Adult	6.96509	>5 - ≤18 years	>5 - ≤18 years	2	Upper, Skin, GI	Multiorgan	Reff Lab Only	Serology	Rickettsia typhi	Rickettsia Sp	Typhoid fever	Malnutrition	0		1				7	6	5	0		1	11	1	1	29.3	5.5	2	172.7	2	57	1	1	39	3	3	38.3	N/A	N/A		124	0	0	26	0
560	1015601056	Adult	7.2334	>5 - ≤18 years	>5 - ≤18 years	2	Skin, GI	Multiorgan		Serology	DENV	Dengue	DF	No	0		77				3	5	4	0		77	12.8	0	0	36.5	3.6	1	103	1	45	1	1	43	3	3	36.5	N/A	N/A		108	0	0	24	0
560	1015601057	Adult	6.11636	>5 - ≤18 years	>5 - ≤18 years	2	Upper, GI	Multiorgan			UNK	UNK	Tonsilitis	No	0		1				4	6	5	0		1	10.9	1	1	32.3	15	3	316.1	2	70	2	2	22	1	1	37.6	N/A	N/A		108	0	0	26	0
560	1015601058	Adult	3.28542	≤5 years	≤5 years	2	GI	Gastrointestinal		NS1, serology	DENV	Dengue	DF	No	0		1				6	5	4	0		1	11.8	0	0	33.1	5.5	1	105.9	1	36	1	1	60	3	3	40	N/A	N/A		124	0	0	28	0
560	1015601059	Adult	5.21834	>5 - ≤18 years	>5 - ≤18 years	1	Diarrhea	Gastrointestinal		NS1, serology	DENV	Dengue	DF	No	0		1				4	5	4	0		1	12.9	0	0	35.2	5.5	2	143.9	1	46	1	1	47	3	3	38	N/A	N/A		110	0	0	28	0
560	1015601060	Adult	3.72621	≤5 years	≤5 years	1	Upper	Respiratory	Reff Lab Only	Serology	Influenza B	Influenza	URTI	Malnutrition	0		77				8	3	2	0		77	11	0	0	30.9	7.7	2	203.4	2							37.2	N/A	N/A		98	0	0	26	0
560	1015601061	Adult	3.83025	≤5 years	≤5 years	1	Upper, GI	Multiorgan	Reff Lab Only	Serology	Influenza A	Influenza	URTI	No	0		77				3	6	5	0		77	12.6	0	0	35.9	10.6	2	288.4	2	36	1	1	50	3	3	37.8	N/A	N/A		120	0	0	26	0
560	1015601062	Adult	3.40862	≤5 years	≤5 years	2	Diarrhea	Gastrointestinal			UNK	UNK	Appendicitis	No	0		0				4	4	3	0		0	12.6	0	0	35.7	20.6	3	318	2							38	N/A	N/A		100	0	0	28	0
560	1015601063	Adult	9.51677	>5 - ≤18 years	>5 - ≤18 years	1	Diarrhea	Gastrointestinal		Serology	Salmonella typhi	Salmonella Sp	Typhoid fever	No	0		0				5	6	5	0		0	14.2	0	0	38.6	7.7	2	204	2							38	N/A	N/A		100	0	0	24	0
560	1015601064	Adult	6.31896	>5 - ≤18 years	>5 - ≤18 years	1	Upper, UTI, GI	Multiorgan			UNK	UNK	Acute otitis media	Lung TB	0		77				15	4	3	0		77	13.2	0	0	36.2	12.8	2	317	2	77	3	3	13	1	1	37.7	N/A	N/A		98	0	0	20	0
560	1015601065	Adult	5.28953	>5 - ≤18 years	>5 - ≤18 years	2	CNS, Diar	Multiorgan			UNK	UNK	Diarrhea	No	0		1				2	4	3	0		1	13.2	0	0	37.3	20	3	459.9	2							38.1	N/A	N/A		104	0	0	28	0
510	1015101049	Adult	1.06502	≤5 years	≤5 years	1	GI	Gastrointestinal	Reff Lab Only	qPCR	HHV-6	Other	Paralytic ileus	No	0		1				3	5	4	0		1	11.7	0	0	33	13.2	2	378	2	53	1	1	38	3	3	39.2	N/A	N/A		120	0	0	30	0
560	1015601067	Adult	11.5127	>5 - ≤18 years	>5 - ≤18 years	1	GI	Gastrointestinal			UNK	UNK	Fever	Malnutrition	0		1				11	5	4	0		1	11.5	0	0	34.1	7.3	2	244	2	34	1	1	64	3	3	39.4	100	60	73.3333	112	0	0	29	0
560	1015601068	Adult	7.74812	>5 - ≤18 years	>5 - ≤18 years	1	Upper, GI	Multiorgan	Reff Lab Only	Blood PCR	Streptococcus pneumoniae	Streptococcus pneumoniae	Typhoid fever	No	0		77				12	3	2	0		77	12.4	0	0	36.6	15.1	3	451.9	2	67	2	2	24	1	1	37.8	N/A	N/A		110	0	0	30	0
560	1015601069	Adult	6.07255	>5 - ≤18 years	>5 - ≤18 years	1	Upper, Skin, Diarr	Multiorgan	Clin Diag not Confirm		UNK	UNK	Dengue Fever	No	0		77				7	6	5	0		77	13.2	0	0	38.3	3.9	1	88.3	1	70	2	2	24	1	1	37.6	N/A	N/A		100	0	0	24	0
560	1015601070	Adult	8.52293	>5 - ≤18 years	>5 - ≤18 years	2	Upper, Skin, GI	Multiorgan		PCR, NS1, serology	DENV-3	Dengue	DHF I	No	0		1				3	9	8	0		1	14.8	0	0	42.1	2.3	1	114	1							37.2	N/A	N/A		78	0	0	24	0
560	1015601071	Adult	16.8761	>5 - ≤18 years	>5 - ≤18 years	1	Skin, GI	Multiorgan		PCR, NS1, serology	DENV-2	Dengue	DHF II	No	0		0				4	5	4	0		0	15.7	0	0	46.4	3	1	34.7	1	53	2	1	39	2	3	38	N/A	N/A		80	0	0	18	0
560	1015601072	Adult	16.742	>5 - ≤18 years	>5 - ≤18 years	2	Skin, GI	Multiorgan			UNK	UNK	UTI	Rheumatic fever	0		0				5	6	5	0		0	9.6	1	1	29	19.9	3	344.3	2	81	2	3	15	1	1	37.6	N/A	N/A		110	0	0	24	0
560	1015601073	Adult	8.44353	>5 - ≤18 years	>5 - ≤18 years	1	Upper, Skin, GI	Multiorgan			UNK	UNK	Fever	Malnutrition	0		77				4	6	5	0		77	10.9	1	1	30.8	2.5	1	70.5	1	65	2	2	28	2	2	38	N/A	N/A		130	0	0	32	1
560	1015601074	Adult	8.72279	>5 - ≤18 years	>5 - ≤18 years	2	Upper, GI	Multiorgan			UNK	UNK	DF	No	0		77				6	4	3	0		77	13.2	0	0	36.4	8.4	2	202	2	70	2	2	18	1	1	38.8	N/A	N/A		98	0	0	22	0
560	1015601075	Adult	9.21013	>5 - ≤18 years	>5 - ≤18 years	2	Upper, Skin, GI	Multiorgan		PCR, NS1, serology	DENV-3	Dengue	DHF I	No	0		77				5	7	6	0		77	13.3	0	0	38.5	3.9	1	86	1	67	2	2	23	1	1	38.6	90	60	70	102	0	0	24	0
560	1015601076	Adult	2.17933	≤5 years	≤5 years	1	Upper, GI	Multiorgan	Reff Lab Only	PCR	DENV-1	Dengue	URTI	No	0		0				5	6	5	0		0	9.9	1	1	30.3	6.1	2	172	2	64	2	2	29	2	2	38.6	90	70	76.6667	110	0	0	28	0
560	1015601077	Adult	8.24914	>5 - ≤18 years	>5 - ≤18 years	1	Upper, GI	Multiorgan	Reff Lab Only	PCR, NS1, serology	DENV-3	Dengue	Typhoid fever	No	0		1				4	8	7	0		1	12.5	0	0	36.7	10.1	2	320.6	2	68	2	2	24	1	1	37.1	N/A	N/A		108	0	0	20	0
560	1015601078	Adult	11.0691	>5 - ≤18 years	>5 - ≤18 years	1	CNS, Upper, GI	Multiorgan	Reff Lab Only	Serology	Influenza A	Influenza	Fever	Epilepsy	0		0				2	4	3	0		0	12.7	0	0	37.6	12.3	3	231.6	2	70	2	2	19	1	1	39	100	60	73.3333	124	0	0	28	0
560	1015601079	Adult	3.27173	≤5 years	≤5 years	1	Upper, GI	Multiorgan	Reff Lab Only	Serology	Influenza A	Influenza	URTI	Anemia	0		77				1	5	4	0		77	9.2	1	1	28.2	11	2	506.5	2	77	3	3	16	1	1	38	90	60	70	120	0	0	26	0
560	1015601080	Adult	5.79329	>5 - ≤18 years	>5 - ≤18 years	2	CNS	CNS			UNK	UNK	Fever	Cerebral palsy, Delayed Development, Microsefali	0		77				8	6	5	0		77	12.8	0	0	36	12.9	2	297	2	83	3	3	11	1	1	39.7	110	65	80	156	1	1	34	1
560	1015601081	Adult	9.06229	>5 - ≤18 years	>5 - ≤18 years	1	GI	Gastrointestinal		PCR, NS1, serology	DENV-1	Dengue	DHF I	No	0		0				7	7	6	0		0	12.8	0	0	35.6	5.9	2	88.7	1							39.1	N/A	N/A		132	0	0	30	0
560	1015601082	Adult	8.66256	>5 - ≤18 years	>5 - ≤18 years	2	Skin, GI	Multiorgan		PCR, NS1, serology	DENV-1	Dengue	DF	No	0		0				5	4	3	0		0	12.4	0	0	35.8	3	1	99.5	1	58	2	2	33	2	2	36.5	N/A	N/A		92	0	0	28	0
560	1015601083	Adult	9.78234	>5 - ≤18 years	>5 - ≤18 years	1	Upper, Diar	Multiorgan	Reff Lab Only	Serology	Leptospira	Leptospira	UTI	No	0		77				11	4	3	0		77	10.3	1	1	29.5	5.7	2	249.2	2	70	2	2	29	2	2	36.9	N/A	N/A		98	0	0	24	0
560	1015601084	Adult	17.64	>5 - ≤18 years	>5 - ≤18 years	1	GI	Gastrointestinal		NS1, serology	DENV	Dengue	DHF II	No	0		0				6	3	2	0		0	15.7	0	0	44.7	4	1	15.6	1	35	1	1	57	3	3	38.1	110	80	90	78	0	0	22	0
560	1015601085	Adult	7.44422	>5 - ≤18 years	>5 - ≤18 years	2	Upper, Skin, GI	Multiorgan		PCR, serology	DENV-1	Dengue	DF	No	0		0				4	6	5	0		0	12.4	0	0	36.2	11.2	2	179.6	2	68	2	2	28	2	2	36	N/A	N/A		102	0	0	24	0
560	1015601086	Adult	15.8138	>5 - ≤18 years	>5 - ≤18 years	1	GI	Gastrointestinal		Serology	Salmonella typhi	Salmonella Sp	Typhoid fever	No	0		1				4	5	4	0		1	14	0	0	40.3	6.2	2	181.4	2							37.5	110	70	83.3333	92	0	0	16	0
560	1015601087	Adult	4.51745	≤5 years	≤5 years	2	CNS, Lower, Skin, GI	Multiorgan		Serology	DENV	Dengue	DHF I	No	0		0				6	3	2	0		0	11.6	0	0	33.3	13.4	2	59	1	45	1	1	42	3	3	37.1	N/A	N/A		98	0	0	24	0
560	1015601088	Adult	2.18754	≤5 years	≤5 years	1	Upper, Skin, GI	Multiorgan		PCR, NS1, serology	DENV-3	Dengue	DF	No	0		0				4	4	3	0		0	11.9	0	0	33.7	7.4	2	98.3	1	26	1	1	66	3	3	37.2	N/A	N/A		114	0	0	24	0
560	1015601089	Adult	17.963	>5 - ≤18 years	>5 - ≤18 years	1	Skin, GI	Multiorgan		PCR, serology	DENV-3	Dengue	DHF II	No	0		0				5	4	3	0		0	16.4	0	0	46.8	3.6	1	93.7	1	68	2	2	18	2	1	38.3	110	80	90	88	0	0	20	0
560	1015601090	Adult	7.46886	>5 - ≤18 years	>5 - ≤18 years	2	Skin, GI	Multiorgan	Clin Diag not Confirm		UNK	UNK	Dengue Fever	No	0		0				4	5	4	0		0	13.8	0	0	39.8	4.9	2	148.3	1	55	1	1	37	3	3	38.2	110	70	83.3333	105	0	0	23	0
560	1015601091	Adult	12.1944	>5 - ≤18 years	>5 - ≤18 years	2	Upper, Skin, GI	Multiorgan		PCR, NS1, serology	DENV-2	Dengue	DF	No	0		0				5	4	3	0		0	12.9	0	0	37.7	2.8	1	199	2							38.1	100	80	86.6667	102	0	0	22	0
560	1015601092	Adult	16.3532	>5 - ≤18 years	>5 - ≤18 years	2	Lower, Skin, GI	Multiorgan			UNK	UNK	UTI	Asthma bronchiale	0		1				4	5	4	0		1	12.2	0	0	35.6	10.3	3	251	2	74	2	3	22	2	1	37.1	110	70	83.3333	96	0	0	20	0
560	1015601093	Adult	11.6359	>5 - ≤18 years	>5 - ≤18 years	1	Upper, Skin, GI	Multiorgan			UNK	UNK	Tonsilopharyngitis	No	0		77				5	4	3	0		77	12.3	0	0	36.8	12.2	3	378	2							38	N/A	N/A		110	0	0	24	0
560	1015601094	Adult	15.9343	>5 - ≤18 years	>5 - ≤18 years	1	Skin, GI	Multiorgan		PCR, NS1, serology	DENV-3	Dengue	DHF II	No	0		0				3	6	5	0		0	15.3	0	0	49	2.9	1	94.2	1	78	2	3	16	2	1	39.1	N/A	N/A		94	0	0	24	0
560	1015601095	Adult	12.0931	>5 - ≤18 years	>5 - ≤18 years	1	Skin, GI	Multiorgan		PCR, NS1, serology	DENV-1	Dengue	DHF I	No	0		0				4	5	4	0		0	14.5	0	0	44.8	4.1	2	150	1							37.9	N/A	N/A		100	0	0	20	0
560	1015601096	Adult	13.4538	>5 - ≤18 years	>5 - ≤18 years	2	Upper, Skin, Diarr	Multiorgan		Serology	Rubella	Other	Rubella	No	0		1				9	4	3	0		1	12.8	0	0	37.7	11.4	3	197.6	2	76	3	3	18	1	1	38.2	100	70	80	92	0	0	22	0
560	1015601097	Adult	14.538	>5 - ≤18 years	>5 - ≤18 years	2	Skin, GI	Multiorgan		PCR, NS1, serology	DENV-1	Dengue	DHF I	No	0		0				3	7	6	0		0	13.2	0	0	39	3.7	1	107	1	70	2	2	12	1	1	38	110	80	90	113	0	0	24	0
560	1015601098	Adult	15.3183	>5 - ≤18 years	>5 - ≤18 years	1	Skin, GI	Multiorgan		PCR, NS1	DENV-3	Dengue	DF	No	0		0				4	6	5	0		0	12.6	1	1	37.5	7.8	2	182.5	2							39.3	120	50	73.3333	84	0	0	24	0
560	1015601099	Adult	17.0924	>5 - ≤18 years	>5 - ≤18 years	2	Upper, GI	Multiorgan			UNK	UNK	UTI	No	0		1				5	6	5	0		1	13.8	0	0	40.4	10	3	284	2	64	2	2	32	2	2	37.9	120	80	93.3333	80	0	0	22	0
560	1015601100	Adult	17.4456	>5 - ≤18 years	>5 - ≤18 years	2	Skin, GI	Multiorgan		Serology	DENV	Dengue	DHF I	No	0		77				5	4	3	0		77	11.7	1	1	35.2	2.4	1	89	1	57	2	1	37	2	3	39.5	100	70	80	96	0	0	24	0
560	1015601101	Adult	1.24572	≤5 years	≤5 years	1	CNS, Upper, Diarr	Multiorgan			UNK	UNK	URTI	Anemia	0		0				2	4	3	0		0	9.6	1	1	31.4	24.7	3	329	2							38.3	N/A	N/A		130	0	0	28	0
560	1015601102	Adult	1.13347	≤5 years	≤5 years	1	CNS, Upper, Diarr	Multiorgan			UNK	UNK	Typhoid fever	No	0		0				2	6	5	0		0	12.1	0	0	36.6	15.3	2	299	2							38.3	N/A	N/A		130	0	0	18	0
580	1015801048	Adult	1.1937	≤5 years	≤5 years	2	Upper, HB	Multiorgan	Reff Lab Only	qPCR	HHV-6	Other	Sepsis	Anemia, Delay Development, OMSK, Spina Bifida	0		0				3	15	14	0		0	8.9	1	1	28.9	24.6	3	355	2	56.6	1	1	36.5	3	3	37.2	N/A	N/A		120	0	0	32	0
560	1015601104	Adult	7.46338	>5 - ≤18 years	>5 - ≤18 years	2	Upper, Skin, GI	Multiorgan		PCR, serology	DENV-3	Dengue	DF	No	0		1				8	6	5	0		1	10.9	1	1	33.3	4.8	2	229	2	59	2	2	40	3	3	38.9	90	60	70	124	0	0
560	1015601103	Adult	1.05407	≤5 years	≤5 years	2	CNS, Upper, GI	Multiorgan	Reff Lab Only	qPCR	HHV-6	Other	URTI	Lung TB	0		0				2	4	3	0		0	11.5	0	0	33.8	14.5	2	374	2	50	1	1	25	2	2	37.8	N/A	N/A		130	0	0	30	0
560	1015601106	Adult	2.58179	≤5 years	≤5 years	2	Upper, Diar	Multiorgan			UNK	UNK	Diarrhea	No	0		77				5	6	5	0		77	13.1	0	0	39.7	12.1	2	296	2							38.7	N/A	N/A		132	0	0	20	0
560	1015601107	Adult	3.19233	≤5 years	≤5 years	1	Upper, Skin, Diarr	Multiorgan		faeces mic	Entamoeba coli	Amoeba	Amoebic dysentri	No	0		0				1	6	5	0		0	11.7	0	0	34.4	14.9	2	436	2							39	N/A	N/A		160	1	1	32	0
560	1015601108	Adult	5.91376	>5 - ≤18 years	>5 - ≤18 years	2	Upper, UTI, GI	Multiorgan			UNK	UNK	UTI	No	0		0				4	4	3	0		0	12.6	0	0	38.2	17.9	3	347	2	77	3	3	15	1	1	38.3	N/A	N/A		120	0	0	24	0
560	1015601109	Adult	13.4346	>5 - ≤18 years	>5 - ≤18 years	1	Skin, GI	Multiorgan	Reff Lab Only	Serology	Rickettsia typhi	Rickettsia Sp	Paratyphoid fever	No	0		77				4	8	7	0		77	16.6	0	0	48.3	10.1	3	120	1	72	3	3	22	1	1	37.8	N/A	N/A		104	0	0	24	0
560	1015601110	Adult	17.1718	>5 - ≤18 years	>5 - ≤18 years	2	UTI, Diar	Multiorgan			UNK	UNK	UTI	Ovarian cyst	0		1				12	4	3	0		1	8.6	1	1	28.3	7.7	2	446	2	70	2	2	21	2	1	38.5	120	80	93.3333	94	0	0	20	0
560	1015601111	Adult	4.9473	≤5 years	≤5 years	2	Skin, GI	Multiorgan		PCR, serology	DENV-3	Dengue	DHF I	No	0		0				5	5	4	0		0	11.8	0	0	35.3	3.8	1	73.4	1	59	2	2	39	3	3	40.5	100	60	73.3333	108	0	0	22	0
560	1015601112	Adult	7.49624	>5 - ≤18 years	>5 - ≤18 years	1	Skin, GI	Multiorgan	Clin Diag not Confirm		UNK	UNK	Dengue Fever	No	0		77				5	6	5	0		77	12.2	0	0	37.2	4.3	1	103	1	49	1	1	43	3	3	36.7	N/A	N/A		100	0	0	20	0
560	1015601113	Adult	8.22177	>5 - ≤18 years	>5 - ≤18 years	2	Upper, GI	Multiorgan		PCR, serology	DENV-3	Dengue	DF	No	0		0				5	5	4	0		0	12	0	0	35.3	1.7	1	85.5	1							39.1	N/A	N/A		100	0	0	24	0
560	1015601114	Adult	7.99726	>5 - ≤18 years	>5 - ≤18 years	2	Skin, GI	Multiorgan		NS1, serology	DENV	Dengue	DF	No	0		0				6	4	3	0		0	11.9	0	0	34.5	2.1	1	125	1	50	1	1	42	3	3	37.8	100	70	80	110	0	0	24	0
560	1015601115	Adult	2.57358	≤5 years	≤5 years	1	Skin, GI	Multiorgan		PCR, serology	DENV-3	Dengue	DHF II	No	0		77				5	5	4	0		77	13.8	0	0	41.1	6.9	2	48	1							38.6	N/A	N/A		130	0	0	20	0
560	1015601116	Adult	14.2861	>5 - ≤18 years	>5 - ≤18 years	1	Lower, Skin, GI	Multiorgan		PCR	DENV-1	Dengue	DHF II	No	0		0				4	7	6	0		0	13.5	0	0	39.2	1.8	1	100	1	62	2	2	31	2	2	38.5	120	80	93.3333	96	0	0	20	0
560	1015601117	Adult	1.6	≤5 years	≤5 years	2	CNS, Upper, GI	Multiorgan			X NO SAMPLE	X NO SAMPLE	Typhoid fever	No	0		1				1	7	6	0		1	11.9	0	0	36.7	5.8	2	237	2							38.3	N/A	N/A		130	0	0	24	0
560	1015601118	Adult	12.2957	>5 - ≤18 years	>5 - ≤18 years	1	GI	Gastrointestinal		PCR, serology	DENV-2	Dengue	DHF I	No	0		1				4	8	7	0		1	13.5	0	0	41.2	5.2	2	266	2	81	3	3	12	1	1	37.5	110	70	83.3333	132	0	0	20	0
560	1015601119	Adult	3.45517	≤5 years	≤5 years	1	Upper, GI	Multiorgan			UNK	UNK	Typhoid fever	OMSK	0		77				8	4	3	0		77	11.8	0	0	35.9	8.7	2	255	2	64	2	2	29	2	2	38	90	60	70	120	0	0	24	0
560	1015601120	Adult	5.25941	>5 - ≤18 years	>5 - ≤18 years	1	CNS	CNS	Reff Lab Only	PCR, serology	DENV-2	Dengue	Fever	No	0		77				3	6	5	0		77	10.6	1	1	32.1	9.8	2	185	2	80	3	3	13	1	1	38.7	100	80	86.6667	120	0	0	24	0
560	1015601121	Adult	1.62355	≤5 years	≤5 years	1	Upper, Diar	Multiorgan			UNK	UNK	GEA	Lung TB	0		77				2	6	5	0		77	11	0	0	31.5	14.3	2	516	2							38.4	N/A	N/A		110	0	0	24	0
560	1015601122	Adult	1.01848	≤5 years	≤5 years	1	CNS	CNS	Reff Lab Only	PCR, serology	DENV-3	Dengue	Fever	OMSK	0		77				3	6	5	0		77	10.8	1	1	33.4	10.6	2	273	2							38.6	N/A	N/A		134	0	0	28	0
560	1015602001	Pediatric	61.6454	>45 - ≤65 years	>18 years	1	Upper, Skin, GI	Multiorgan	Clin Diag not Confirm		UNK	UNK	Leptospirosis	Arrhythmia, DM type II, Hypertension	0		1				5	7	6	0		1	11.7	1	1	36.5	28.4	3	70	1	91	3	3	3	1	1	37.1	100	60	73.3333	80	0	0	24	0
560	1015602002	Pediatric	44.23	>25 - ≤45 years	>18 years	2	Upper, GI	Multiorgan		Urine culture	Escherichia coli	Escherichia coli	Typhoid fever	DM type II	0		1				8	14	13	0		1	9.9	1	1	29	8.8	2	295.6	2							38	110	70	83.3333	80	0	0	20	0
560	1015602003	Pediatric	79.666	>65 years	>18 years	2	Upper, Diar	Multiorgan		faeces culture	EPEC	Escherichia coli	DF	HHD, Hypertension	0		1				3	7	6	0		1	12	0	0	36	9.3	2	138.6	1							37.3	186	84	118	77	0	0
560	1015602004	Pediatric	34.8337	>25 - ≤45 years	>18 years	1	Upper, GI	Multiorgan	Reff Lab Only	PCR, serology	DENV-4	Dengue	Typhoid fever	No	0		0				4	7	6	0		0	17	0	0	49.3	6.4	2	161	2	84	3	3	8	1	1	38.4	110	70	83.3333	90	0	0	20	0
560	1015602005	Pediatric	29.2539	>25 - ≤45 years	>18 years	1	Upper, Skin, Diarr	Multiorgan		BC, serology	Salmonella typhi	Salmonella Sp	Typhoid fever	No	0		1				5	5	4	0		1	14.6	0	0	43.8	7.7	2	81	1							37	90	60	70	80	0	0	20	0
560	1015602006	Pediatric	18.0014	>18 - ≤25 years	>18 years	1	GI	Gastrointestinal		BC, serology	Salmonella typhi	Salmonella Sp	Typhoid fever	No	0		0				3	7	6	0		0	15.5	0	0	46.5	6	2	135.3	1							38.6	110	80	90	86	0	0	24	0
560	1015602007	Pediatric	23.5318	>18 - ≤25 years	>18 years	1	Upper, Skin	Multiorgan		BC, serology	Salmonella paratyphi A	Salmonella Sp	Paratyphoid fever	No	0		0				4	5	4	0		0	13.6	0	0	40.2	6.1	2	106.9	1	74	2	2	18	2	2	39.1	110	80	90	88	0	0	20	0
560	1015602008	Pediatric	46.4586	>45 - ≤65 years	>18 years	2	GI	Gastrointestinal		Urine culture	Pseudomonas aeruginosa	Other	UTI	Hypertension	0		77				5	4	3	0		77	13.3	0	0	39.1	24.4	3	326.9	2							38.8	140	90	106.667	120	0	0	22	0
560	1015602009	Pediatric	18.5161	>18 - ≤25 years	>18 years	1	Skin, GI	Multiorgan		NS1, serology	DENV	Dengue	DF	No	0		1				5	5	4	0		1	16.5	0	0	44.9	3.7	1	52	1	70	2	2	17	2	2	39.5	120	80	93.3333	108	0	0	20	0
560	1015602010	Pediatric	53.1417	>45 - ≤65 years	>18 years	1	Lower, UTI, GI	Multiorgan	Clin Diag not Confirm		UNK	UNK	Leptospirosis	CAD, CHF	0		1				11	8	7	0		1	14	0	0	41.2	11	3	126.5	1							37.8	100	70	80	92	0	0	20	0
560	1015602011	Pediatric	20.7775	>18 - ≤25 years	>18 years	2	Upper, Skin	Multiorgan		BC, serology	Salmonella paratyphi A	Salmonella Sp	Paratyphoid fever	No	0		0				3	4	3	0		0	11.7	1	1	36.2	2.8	1	152	2	64	2	2	33	2	2	39.5	130	90	103.333	102	0	0	20	0
560	1015602012	Pediatric	18.9405	>18 - ≤25 years	>18 years	1	Upper, GI	Multiorgan	Reff Lab Only	Serology	Influenza A	Influenza	Typhoid fever	No	0		1				11	5	4	0		1	14.1	0	0	40.4	2.5	1	115	1	70	2	2	23	2	2	38.5	110	70	83.3333	80	0	0	20	0
560	1015602013	Pediatric	20.5585	>18 - ≤25 years	>18 years	1	UTI, Skin, GI	Multiorgan	Reff Lab Only	PCR, serology	Chikungunya	Chikungunya	Typhoid fever	No	0		1				6	5	4	0		1	14.1	0	0	40.5	10.7	3	194	2							39.8	110	70	83.3333	110	0	0	24	0
560	1015602014	Pediatric	25.2813	>25 - ≤45 years	>18 years	2	Upper	Respiratory		Serology	Salmonella typhi	Salmonella Sp	Typhoid fever	Struma	0		77				7	5	4	0		77	12.5	0	0	36.6	4.8	2	162	2	57	2	2	40	2	2	38.7	110	70	83.3333	96	0	0	18	0
560	1015602015	Pediatric	48.3696	>45 - ≤65 years	>18 years	2	GI	Gastrointestinal			UNK	UNK	UTI	No	0		1				4	4	3	0		1	13.2	0	0	39.2	17.5	3	146.7	1	70	2	2	24	2	2	38.5	110	60	76.6667	105	0	0	20	0
560	1015602016	Pediatric	45.3525	>45 - ≤65 years	>18 years	2	Lower, GI	Multiorgan	Reff Lab Only	Serology	Influenza A	Influenza	Typhoid fever	No	0		77				7	5	4	0		77	11.6	1	1	35.8	8.7	2	280.4	2							39.7	140	90	106.667	120	0	0	32	0
560	1015602017	Pediatric	21.2895	>18 - ≤25 years	>18 years	2	Upper, GI	Multiorgan		BC, serology	Salmonella paratyphi A	Salmonella Sp	Paratyphoid fever	No	0		1				7	5	4	0		1	11.7	1	1	34.2	3.9	1	132.6	1	56	2	2	39	2	2	40.5	110	60	76.6667	102	0	0	22	0
560	1015602018	Pediatric	29.5743	>25 - ≤45 years	>18 years	1	Constitutional	Constitutional	Reff Lab Only	Serology	Rickettsia typhi	Rickettsia Sp	Fever	No	0		0				4	10	9	0		0	14.6	0	0	44.5	4.3	2	116	1	69	2	2	23	2	2	38.1	120	90	100	104	0	0	20	0
560	1015602019	Pediatric	33.6181	>25 - ≤45 years	>18 years	1	Upper, Skin	Multiorgan	Reff Lab Only	Serology	Rickettsia typhi	Rickettsia Sp	Leptospirosis	No	0		0				5	9	8	0		0	14.4	0	0	42.6	5.6	2	156	2							38.3	120	80	93.3333	88	0	0	20	0
560	1015602020	Pediatric	54.0151	>45 - ≤65 years	>18 years	2	GI	Gastrointestinal	Reff Lab Only	PCR, serology	Chikungunya	Chikungunya	Typhoid fever	Hypertension	0		0				1	9	8	0		0	13.8	0	0	41.6	8.3	2	211.6	2							38	200	70	113.333	80	0	0	20	0
560	1015602021	Pediatric	31.7536	>25 - ≤45 years	>18 years	1	Diarrhea	Gastrointestinal		faeces mic	Entamoeba coli	Amoeba	Amoebic dysentri	No	0		77				4	4	3	0		77	15.9	0	0	46.7	14.1	3	270.6	2							39.3	130	90	103.333	104	0	0	22	0
560	1015602022	Pediatric	59.9124	>45 - ≤65 years	>18 years	2	Upper, GI	Multiorgan	Clin Diag not Confirm		UNK	UNK	Leptospirosis	No	0		1				5	7	6	0		1	13.1	0	0	39.5	12.7	3	253	2	60	2	2	33	2	2	37.7	130	90	103.333	96	0	0	20	0
560	1015602023	Pediatric	83.8631	>65 years	>18 years	2	Lower, Skin, Diarr	Multiorgan	Reff Lab Only	PCR, serology	Chikungunya	Chikungunya	CAP	Hypertension, Osteoarthritis	0		0				2	6	5	0		0	13.2	0	0	39.6	8.7	2	282	2							40	160	100	120	104	0	0	22	0
560	1015602024	Pediatric	21.6016	>18 - ≤25 years	>18 years	1	Constitutional	Constitutional		BC, serology	Salmonella paratyphi A	Salmonella Sp	Paratyphoid fever	No	0		0				5	4	3	0		0	13.4	0	0	38.8	4.5	2	117	1							38.5	127	78	94.3333	112	0	0	20	0
560	1015602025	Pediatric	47.9507	>45 - ≤65 years	>18 years	2	GI	Gastrointestinal	Reff Lab Only	Serology	Rickettsia typhi	Rickettsia Sp	CAP	No	0		1				6	8	7	0		1	11.8	1	1	34.7	7.1	2	89.8	1	75	2	2	23	2	2	39.1	100	70	80	112	0	0	20	0
560	1015602026	Pediatric	56.3532	>45 - ≤65 years	>18 years	1	Lower	Respiratory		sputum culture	Klebsiella pneumoniae	Other	CAP	Lung TB	0		77				6	15	14	0		77	14.7	0	0	42.4	11.8	3	236.9	2	70	2	2	13	1	1	38.5	110	60	76.6667	110	0	0	32	0
560	1015602027	Pediatric	80.9692	>65 years	>18 years	2	Upper, Diar	Multiorgan			UNK	UNK	GEA	Arrhythmia	0		77				3	10	9	0		77	14.2	0	0	42	28.3	3	109	1							39	110	60	76.6667	100	0	0	24	0
560	1015602028	Pediatric	22.9131	>18 - ≤25 years	>18 years	1	Constitutional	Constitutional	Reff Lab Only	PCR, serology	Rickettsia typhi	Rickettsia Sp	Typhoid fever	No	0		0				8	8	7	0		0	13.6	0	0	38.4	7.4	2	141	1							38	100	60	73.3333	68	0	0	22	0
560	1015602029	Pediatric	53.7522	>45 - ≤65 years	>18 years	2	GI	Gastrointestinal	Reff Lab Only	PCR, serology	Rickettsia typhi	Rickettsia Sp	Dengue fever	No	0		77				5	8	7	0		77	13.7	0	0	37.6	9.5	2	139	1	71	2	2	24	2	2	38.5	130	70	90	96	0	0	24	0
560	1015602030	Pediatric	22.0479	>18 - ≤25 years	>18 years	1	Lower, GI	Multiorgan	Reff Lab Only	PCR, serology	Rickettsia typhi	Rickettsia Sp	Leptospirosis	No	0		77				9	10	9	0		77	15.1	0	0	43.6	7.1	2	73	1	77	2	2	18	2	2	38.3	110	80	90	104	0	0	20	0
560	1015602031	Pediatric	73.3854	>65 years	>18 years	2	Diarrhea	Gastrointestinal	Reff Lab Only	PCR, serology	Leptospira	Leptospira	Fever	Arrhythmia, Hypertension	0		77				5	8	7	0		77	13.3	0	0	41.4	11.1	3	161.5	2							39	110	70	83.3333	120	0	0	22	0
560	1015602032	Pediatric	55.9206	>45 - ≤65 years	>18 years	1	Diarrhea	Gastrointestinal	Reff Lab Only	Serology	Salmonella typhi	Salmonella Sp	Gastroenteritis	No	0		0				2	4	3	0		0	14.8	0	0	44.9	12.2	3	243.8	2							38.4	130	80	96.6667	104	0	0	20	0
560	1015602033	Pediatric	48.9336	>45 - ≤65 years	>18 years	1	Skin, GI	Multiorgan			UNK	UNK	Psoriasis vulgaris	No	0		0				8	7	6	0		0	15.3	0	0	49.4	10.4	3	187.9	2							38.7	98	50	66	100	0	0	28	0
560	1015602034	Pediatric	24.3806	>18 - ≤25 years	>18 years	2	GI	Gastrointestinal		PCR, NS1, serology	DENV-2	Dengue	DHF I	No	0		0				3	7	6	0		0	12.1	0	0	37	4	1	141.3	1							40	90	70	76.6667	80	0	0	22	0
560	1015602035	Pediatric	56.9802	>45 - ≤65 years	>18 years	2	Lower, Skin, GI	Multiorgan			UNK	UNK	Diabetic ulcer	DM type II	0		0				5	6	5	0		0	10.5	1	1	32.2	24.6	3	327	2							39.5	130	70	90	88	0	0	24	0
560	1015602036	Pediatric	37.525	>25 - ≤45 years	>18 years	1	Lower, GI	Multiorgan	Reff Lab Only	PCR, serology	Rickettsia typhi	Rickettsia Sp	Dengue fever	No	0		1				7	3	2	0		1	14.2	0	0	43	7.1	2	57.5	1	75	2	2	19	2	2	38.5	120	80	93.3333	100	0	0	20	0
560	1015602037	Pediatric	53.0732	>45 - ≤65 years	>18 years	1	CNS, Lower, GI	Multiorgan		BC	Staphylococcus aureus	Other	Leptospirosis	Hypertension	0		1				8	23	22	0		1	15.2	0	0	47.1	21.8	3	50.6	1							37.3	140	70	93.3333	110	0	0	20	0
560	1015602038	Pediatric	37.2101	>25 - ≤45 years	>18 years	1	Skin, GI	Multiorgan	Reff Lab Only	Serology	Chikungunya	Chikungunya	Leptospirosis	No	0		77				6	4	3	0		77	14.7	0	0	45.1	3.9	1	153.7	2							39.5	120	90	100	85	0	0	20	0
560	1015602039	Pediatric	36.6762	>25 - ≤45 years	>18 years	1	Upper, GI	Multiorgan	Clin Diag not Confirm		UNK	UNK	Leptospirosis	No	0		0				4	5	4	0		0	13.9	0	0	40.8	8	2	221.5	2							38.3	120	80	93.3333	88	0	0	20	0
560	1015602040	Pediatric	62.1218	>45 - ≤65 years	>18 years	2	HB	Gastrointestinal		PCR, serology	Leptospira	Leptospira	Leptospirosis	Arrhythmia, HHD	0		0				3	9	8	0		0	12.4	0	0	35.1	7.4	2	74.9	1							37.8	130	70	90	92	0	0	22	0
560	1015602041	Pediatric	33.9329	>25 - ≤45 years	>18 years	1	Upper, GI	Multiorgan	Reff Lab Only	Serology	Leptospira	Leptospira	Typhoid fever	No	0		77				6	3	2	0		77	14.6	0	0	41.3	5.9	2	206	2							38.1	120	70	86.6667	82	0	0	20	0
560	1015602042	Pediatric	20.742	>18 - ≤25 years	>18 years	1	Upper, Diar	Multiorgan		Serology	Leptospira	Leptospira	Leptospirosis	No	0		0				6	8	7	0		0	17.6	0	0	51	12.9	3	71.5	1							38.5	110	80	90	92	0	0	20	0
560	1015602043	Pediatric	19.0527	>18 - ≤25 years	>18 years	2	Skin, Diar	Multiorgan		NS1, serology	DENV	Dengue	DF	No	0		0				6	4	3	0		0	11.7	1	1	38.6	3.4	1	63.4	1							39.6	110	70	83.3333	80	0	0	20	0
560	1015602044	Pediatric	41.6591	>25 - ≤45 years	>18 years	1	Upper, HB	Multiorgan		Serology	Leptospira	Leptospira	Leptospirosis	No	0		0				4	7	6	0		0	16.8	0	0	49.6	11.7	3	184	2	90	3	3	5	1	1	39.2	130	90	103.333	100	0	0	20	0
560	1015602045	Pediatric	29.3087	>25 - ≤45 years	>18 years	1	HB	Gastrointestinal		PCR, serology	Leptospira	Leptospira	Leptospirosis	No	0		1				5	6	5	0		1	12.8	1	1	37.7	6.1	2	55.5	1							37.8	110	70	83.3333	88	0	0	20	0
560	1015602046	Pediatric	56.7666	>45 - ≤65 years	>18 years	2	Lower, GI	Multiorgan		Serology	Leptospira	Leptospira	Leptospirosis	No	0		77				8	6	5	0		77	11.2	1	1	32.6	11.7	3	170.2	2							37.8	130	70	90	80	0	0	20	0
560	1015602047	Pediatric	41.6674	>25 - ≤45 years	>18 years	2	Lower, Diar	Multiorgan		PCR, serology	Leptospira	Leptospira	Leptospirosis	No	0		77				4	6	5	0		77	13.3	0	0	39.8	15.9	3	67.4	1							37.2	100	70	80	122	0	0	36	0
560	1015602048	Pediatric	50.475	>45 - ≤65 years	>18 years	2	Lower, Diar	Multiorgan		Serology	Leptospira	Leptospira	Leptospirosis	Obesity	0		0				4	4	3	0		0	11.8	1	1	34	24.6	3	114.1	1							36.5	100	60	73.3333	100	0	0	22	0
560	1015602049	Pediatric	57.9603	>45 - ≤65 years	>18 years	2	Constitutional	Constitutional	Clin Diag not Confirm		UNK	UNK	Typhoid fever	Hypertension	0		77				6	6	5	0		77	13.7	0	0	40.6	5.8	2	290	2							38.5	130	80	96.6667	108	0	0	24	0
560	1015602050	Pediatric	20.0986	>18 - ≤25 years	>18 years	1	Upper, GI	Multiorgan			UNK	UNK	Fever	No	0		0				5	2	1	0		0	17.8	0	0	51.6	7	2	135.5	1							35.7	100	60	73.3333	80	0	0	16	0
560	1015602051	Pediatric	42.8747	>25 - ≤45 years	>18 years	2	GI	Gastrointestinal		16s	Escherichia coli	Escherichia coli	UTI	Hypertension	0		77				4	6	5	0		77	11.4	1	1	33.3	17.3	3	181.5	2							38.8	140	80	100	98	0	0	20	0
560	1015602052	Pediatric	92.3258	>65 years	>18 years	1	Lower, Diar	Multiorgan			UNK	UNK	GEA	Arrhythmia, COPD, Malnutrition	0		0				4	13	12	0		0	14.6	0	0	42.4	17.7	3	143.4	1	86	3	3	10	1	1	39.2	100	60	73.3333	81	0	0	27	0
560	1015602053	Pediatric	20.2136	>18 - ≤25 years	>18 years	2	GI	Gastrointestinal		NS1, serology	DENV	Dengue	DHF I	No	0		77				5	6	5	0		77	14.2	0	0	41	3.2	1	35	1							38.2	110	70	83.3333	102	0	0	20	0
560	1015602054	Pediatric	41.6509	>25 - ≤45 years	>18 years	1	GI	Gastrointestinal	Clin Diag not Confirm		UNK	UNK	Dengue Fever	No	0		77				4	4	3	0		77	14.4	0	0	40.1	3.5	1	125	1							36.8	110	70	83.3333	84	0	0	20	0
560	1015602055	Pediatric	20.4901	>18 - ≤25 years	>18 years	1	Upper, GI	Multiorgan	Clin Diag not Confirm		UNK	UNK	Typhoid fever	No	0		0				7	4	3	0		0	12.7	1	1	37	8.7	2	145.6	1							37.7	110	80	90	84	0	0	16	0
560	1015602056	Pediatric	21.473	>18 - ≤25 years	>18 years	2	GI	Gastrointestinal			UNK	UNK	Appendicitis	No	0		77				5	7	6	0		77	13.1	0	0	38.2	13.8	3	313.6	2							36.5	110	70	83.3333	68	0	0	20	0
560	1015602057	Pediatric	34.6557	>25 - ≤45 years	>18 years	2	Upper, UTI, Skin, Diarr	Multiorgan			UNK	UNK	URTI	No	0		0				7	5	4	0		0	13.4	0	0	39.2	6	2	232.5	2							38	100	80	86.6667	84	0	0	14	0
560	1015602058	Pediatric	23.0281	>18 - ≤25 years	>18 years	2	Upper, GI	Multiorgan	Reff Lab Only	Serology	Salmonella typhi	Salmonella Sp	Fever	No	0		0				7	4	3	0		0	12.8	0	0	36.2	11.2	3	282	2							36.9	110	70	83.3333	88	0	0	18	0
560	1015602059	Pediatric	54.6037	>45 - ≤65 years	>18 years	2	Lower, GI	Multiorgan			UNK	UNK	CAP	Hypertension	0		0				5	5	4	0		0	12.9	0	0	37.3	13.2	3	264.4	2							38.7	140	60	86.6667	88	0	0	20	0
560	1015602060	Pediatric	33.9521	>25 - ≤45 years	>18 years	1	GI	Gastrointestinal			UNK	UNK	Fever	No	0		1				8	3	2	0		1	13.7	0	0	40.4	13	3	287.9	2							38	110	70	83.3333	98	0	0	20	0
560	1015602061	Pediatric	28.3313	>25 - ≤45 years	>18 years	2	UTI, Skin, GI	Multiorgan			UNK	UNK	Varicella	No	0		0				5	3	2	0		0	12.2	0	0	33.1	13	3	263	2							39	90	60	70	96	0	0	20	0
560	1015602062	Pediatric	50.36	>45 - ≤65 years	>18 years	2	Upper, GI	Multiorgan			UNK	UNK	Fever	DM type II, Hypertension, Struma multinodusa	0		1				2	9	8	0		1	13.3	0	0	39.9	10.6	3	142.4	1							37	120	80	93.3333	80	0	0	20	0
560	1015602063	Pediatric	36.0274	>25 - ≤45 years	>18 years	1	Skin	Skin and Soft tissue			UNK	UNK	Drug eruption	Fracture	0		77				6	8	7	0		77	14.2	0	0	41.7	17.4	3	266.7	2							38	120	80	93.3333	88	0	0	20	0
560	1015602064	Pediatric	72.4928	>65 years	>18 years	1	Upper, GI	Multiorgan			UNK	UNK	Fever	Parkinson	0	N/A	77	yes	Respiratory Failure	Respiratory Failure	6	5	4	0	N/A	77	11.1	1	1	32.2	4.3	2	94.9	1							37.9	110	70	83.3333	88	0	0	20	0
560	1015602065	Pediatric	29.4456	>25 - ≤45 years	>18 years	2	Skin	Skin and Soft tissue	Clin Diag not Confirm		UNK	UNK	Dengue Fever	No	0		1				4	7	6	0		1	13.1	0	0	38.2	5.5	2	230.1	2							37.3	105	70	81.6667	88	0	0	20	0
560	1015602066	Pediatric	44.2491	>25 - ≤45 years	>18 years	1	Lower, GI	Multiorgan			UNK	UNK	CAP	CHD, DM type II, Hypertension	0		0				3	16	15	0		0	8.6	1	1	29.2	7.2	2	197	2							37.4	140	90	106.667	84	0	0	20	0
560	1015602067	Pediatric	32.8624	>25 - ≤45 years	>18 years	1	Skin, GI	Multiorgan		PCR, serology	DENV-1	Dengue	DHF I	No	0		0				5	6	5	0		0	14.3	0	0	40.5	4	1	127.3	1							39.7	110	80	90	88	0	0	20	0
560	1015602068	Pediatric	59.6194	>45 - ≤65 years	>18 years	2	Lower, Diar	Multiorgan	Reff Lab Only	PCR, serology	Leptospira	Leptospira	CAP	No	0		1				4	6	5	0		1	12.2	0	0	34.9	10.5	3	194.4	2							36.1	90	60	70	88	0	0	20	0
560	1015602069	Pediatric	63.6331	>45 - ≤65 years	>18 years	1	Lower, GI	Multiorgan		sputum mic	Mycobacterium tuberculosis	Mycobacterium tuberculosis	Lung TB	Lung TB	0	N/A	77	yes	Respiratory Failure	Respiratory Failure	11	9	8	0	N/A	77	11.7	1	1	33.7	12.3	3	229	2							37	100	70	80	86	0	0	24	0
560	1015602071	Pediatric	20.0027	>18 - ≤25 years	>18 years	2	Lower, Diar	Multiorgan		Serology	Salmonella typhi	Salmonella Sp	Typhoid fever	No	0		1				8	8	7	0		1	14.3	0	0	40.3	5.6	2	155.8	2	76	2	2	21	2	2	39	110	80	90	84	0	0	24	0
560	1015602072	Pediatric	25.1964	>25 - ≤45 years	>18 years	2	CNS, Upper, Diarr	Multiorgan		Serology	Salmonella typhi	Salmonella Sp	Typhoid fever	No	0		1				7	5	4	0		1	12.2	0	0	34.9	6.7	2	167	2							38.5	120	80	93.3333	98	0	0	20	0
560	1015602073	Pediatric	27.666	>25 - ≤45 years	>18 years	2	Skin, Diar	Multiorgan		Serology	Salmonella typhi	Salmonella Sp	Typhoid fever	No	0		77				9	10	9	0		77	13.8	0	0	38.9	5.6	2	119	1							38.7	100	70	80	100	0	0	20	0
560	1015602074	Pediatric	45.3361	>45 - ≤65 years	>18 years	1	HB	Gastrointestinal	Clin Diag not Confirm		UNK	UNK	Leptospirosis	No	0		1				6	9	8	0		1	13.8	0	0	38.9	10.9	3	174	2	87	3	3	8	1	1	37.8	110	70	83.3333	72	0	0	20	0
560	1015602075	Pediatric	35.0856	>25 - ≤45 years	>18 years	1	Diarrhea	Gastrointestinal			UNK	UNK	GEA	No	0		1				8	4	3	0		1	14.7	0	0	41.3	10.8	3	239.4	2							38	120	70	86.6667	84	0	0	18	0
560	1015602076	Pediatric	55.7864	>45 - ≤65 years	>18 years	2	GI	Gastrointestinal	Reff Lab Only	Serology	Leptospira	Leptospira	Typhoid fever	No	0		0				8	4	3	0		0	10.1	1	1	29.5	12.4	3	358	2	83	2	2	8	1	1	37.8	110	60	76.6667	88	0	0	16	0
560	1015602077	Pediatric	63.0198	>45 - ≤65 years	>18 years	1	Upper, Skin, GI	Multiorgan	Reff Lab Only	PCR, serology	Rickettsia typhi	Rickettsia Sp	Fever	CHF, Hypertension, OMSK	0		0				7	15	14	0		0	15	0	0	42.7	7.1	2	56.8	1	88	3	3	10	1	1	38.6	130	80	96.6667	80	0	0	20	0
560	1015602078	Pediatric	19.373	>18 - ≤25 years	>18 years	2	Upper, Skin, GI	Multiorgan	Reff Lab Only	Serology	Rickettsia typhi	Rickettsia Sp	Typhoid fever	No	0		0				4	8	7	0		0	13.9	0	0	40.8	5.5	2	186.9	2							37.2	120	70	86.6667	86	0	0	22	0
560	1015602079	Pediatric	60.1561	>45 - ≤65 years	>18 years	2	Constitutional	Constitutional			UNK	UNK	UTI	Hypertension, Mastoiditis, Prolapse uteric	0		0				8	23	22	0		0	11.2	1	1	31.5	22.1	3	392.2	2							38	80	60	66.6667	104	0	0	20	0
560	1015602080	Pediatric	42.4339	>25 - ≤45 years	>18 years	1	Upper, Skin, GI	Multiorgan			UNK	UNK	Abses hepar	Nephrolithiasis	0		0				4	38	37	0		0	6.8	1	1	20.7	27	3	621	2	93	3	3	7	1	1	38.5	80	50	60	124	0	0	28	0
560	1015602081	Pediatric	68.8706	>65 years	>18 years	1	Lower	Respiratory		sputum mic	Mycobacterium tuberculosis	Mycobacterium tuberculosis	Lung TB	DM type II, Lung TB	0		0				15	8	7	0		0	12.5	1	1	35.5	12.4	3	390	2							39.7	120	80	93.3333	120	0	0	32	0
560	1015602082	Pediatric	44.8816	>25 - ≤45 years	>18 years	1	Upper, Skin	Multiorgan	Clin Diag not Confirm		UNK	UNK	Typhoid fever	Arrhythmia	0		0				8	4	3	0		0	15.1	0	0	42.4	9.2	2	273	2	65	2	2	30	2	2	36.5	120	70	86.6667	98	0	0	20	0
560	1015602083	Pediatric	46.6174	>45 - ≤65 years	>18 years	2	GI	Gastrointestinal	Clin Diag not Confirm		UNK	UNK	Typhoid fever	No	0		0				6	5	4	0		0	13.5	0	0	38	8.3	2	225.3	2	62	2	2	26	2	2	37.3	130	90	103.333	86	0	0	20	0
560	1015602084	Pediatric	43.4825	>25 - ≤45 years	>18 years	1	Upper, Diar	Multiorgan		PCR, serology	Salmonella typhi	Salmonella Sp	Typhoid fever	DM type II	0		0				6	10	9	0		0	15.7	0	0	45.9	8.5	2	195.9	2							38.3	110	70	83.3333	82	0	0	16	0
560	1015602085	Pediatric	50.4668	>45 - ≤65 years	>18 years	1	UTI, Skin, GI	Multiorgan	Reff Lab Only	PCR, serology	Rickettsia typhi	Rickettsia Sp	Fever	DM type II	0		1				8	8	7	0		1	15.9	0	0	45.2	5.6	2	193.6	2							39.7	130	90	103.333	104	0	0	20	0
560	1015602086	Pediatric	48.3176	>45 - ≤65 years	>18 years	1	Lower, GI	Multiorgan			UNK	UNK	Fever	Angina	0		0				2	10	9	0		0	15.1	0	0	43.9	26.5	3	268.2	2	90	3	3	6	1	1	39	110	50	70	100	0	0	20	0
560	1015602087	Pediatric	52.2163	>45 - ≤65 years	>18 years	1	Lower, GI	Multiorgan		sputum mic	Mycobacterium tuberculosis	Mycobacterium tuberculosis	Lung TB	Lung TB	0		0				3	5	4	0		0	14.9	0	0	43.2	7.4	2	231.3	2	69	2	2	26	2	2	37.8	120	80	93.3333	96	0	0	20	0
560	1015602088	Pediatric	45.7714	>45 - ≤65 years	>18 years	2	Upper, GI	Multiorgan	Reff Lab Only	Serology	Influenza A	Influenza	CAP	SLE	0		0				2	6	5	0		0	14.1	0	0	40.8	8.1	2	174.1	2							39.1	150	90	110	80	0	0	20	0
560	1015602089	Pediatric	76.0958	>65 years	>18 years	1	Lower, GI	Multiorgan			UNK	UNK	Pneumonia	COPD	0		0				4	13	12	0		0	13.7	0	0	40	7.2	2	147.6	1							38.7	150	90	110	92	0	0	24	0
560	1015602090	Pediatric	34.59	>25 - ≤45 years	>18 years	1	Upper, HB	Multiorgan	Reff Lab Only	Serology	Rickettsia typhi	Rickettsia Sp	Leptospirosis	No	0		0				5	9	8	0		0	16.3	0	0	47.2	7.1	2	73.5	1							39	120	80	93.3333	100	0	0	20	0
560	1015602091	Pediatric	48.6516	>45 - ≤65 years	>18 years	1	HB	Gastrointestinal	Reff Lab Only	PCR, sequencing, serology	Rickettsia felis	Rickettsia Sp	Leptospirosis	No	0		0				4	7	6	0		0	16.7	0	0	47.8	7.2	2	118.2	1							37.6	100	60	73.3333	82	0	0	20	0
560	1015602092	Pediatric	39.3429	>25 - ≤45 years	>18 years	1	GI	Gastrointestinal	Reff Lab Only	Serology	Rickettsia typhi	Rickettsia Sp	UTI	Hepatitis B	0		0				9	4	3	0		0	15.9	0	0	44.9	8.1	2	184	2							37.8	120	80	93.3333	100	0	0	22	0
560	1015602093	Pediatric	59.7919	>45 - ≤65 years	>18 years	2	Upper, Diar	Multiorgan			UNK	UNK	Pneumonia	No	0		77				3	4	3	0		77	12.3	0	0	35.9	11.7	3	192.2	2							38.2	150	90	110	84	0	0	20	0
560	1015602094	Pediatric	58.8063	>45 - ≤65 years	>18 years	2	Upper, GI	Multiorgan			UNK	UNK	Acute Lymphoblastic Leukemia	No	0		0				2	12	11	0		0	9	1	1	29.7	1	1	67.8	1	65	2	2	28	2	2	38	120	70	86.6667	110	0	0	20	0
560	1015602095	Pediatric	41.1362	>25 - ≤45 years	>18 years	2	Upper, Diar	Multiorgan		BC, PCR	Salmonella typhi	Salmonella Sp	Typhoid fever	No	0		0				7	11	10	0		0	13.1	0	0	35.7	6	2	123	1							41.6	120	80	93.3333	82	0	0	20	0
560	1015602096	Pediatric	38.3628	>25 - ≤45 years	>18 years	1	GI	Gastrointestinal		Serology	DENV	Dengue	DF	No	0		77				8	5	4	0		77	13.4	0	0	39.3	2.5	1	138	1							38.2	130	80	96.6667	78	0	0	18	0
560	1015602097	Pediatric	36.1177	>25 - ≤45 years	>18 years	1	GI	Gastrointestinal		PCR, NS1, serology	DENV-3	Dengue	DHF I	No	0		0				5	7	6	0		0	17	0	0	48.6	3.7	1	34.2	1							39	110	70	83.3333	100	0	0	20	0
560	1015602098	Pediatric	45.024	>45 - ≤65 years	>18 years	1	Constitutional	Constitutional		PCR, NS1, serology	DENV-3	Dengue	DF	No	0		0				4	4	3	0		0	15.7	0	0	44.3	7.1	2	127	1							38	110	70	83.3333	96	0	0	20	0
560	1015602099	Pediatric	22.757	>18 - ≤25 years	>18 years	2	GI	Gastrointestinal			UNK	UNK	UTI	No	0		77				7	5	4	0		77	10.7	1	1	81.7	8.9	2	250.3	2							37.5	110	80	90	84	0	0	20	0
560	1015602100	Pediatric	31.8056	>25 - ≤45 years	>18 years	2	Upper	Respiratory	Clin Diag not Confirm		UNK	UNK	Typhoid fever	No	0		77				8	5	4	0		77	13.4	0	0	39.2	10	3	298.5	2	76	2	2	15	1	1	37	120	80	93.3333	80	0	0	20	0
560	1015602101	Pediatric	38.4203	>25 - ≤45 years	>18 years	1	Upper, Diar	Multiorgan			UNK	UNK	Diarrhea	No	0		0				3	4	3	0		0	13.5	0	0	42.4	11.1	3	176	2							40.1	120	80	93.3333	88	0	0	20	0
560	1015602102	Pediatric	54.8255	>45 - ≤65 years	>18 years	1	HB	Gastrointestinal		PCR	Leptospira	Leptospira	Leptospirosis	No	0		77				6	7	6	0		77	12.7	1	1	36.1	18.7	3	104.7	1							38	100	70	80	88	0	0	20	0
560	1015602103	Pediatric	49.9932	>45 - ≤65 years	>18 years	1	GI	Gastrointestinal	Clin Diag not Confirm		UNK	UNK	Leptospirosis	No	0		77				5	10	9	0		77	14.4	0	0	39.6	6.7	2	134	1							38.5	130	80	96.6667	84	0	0	20	0
560	1015602104	Pediatric	20.2108	>18 - ≤25 years	>18 years	2	Skin, Diar	Multiorgan	Clin Diag not Confirm		UNK	UNK	Typhoid fever	No	0		0				4	6	5	0		0	15	0	0	42.7	11.3	3	225.1	2							38	100	70	80	80	0	0	20	0
560	1015602105	Pediatric	64.7255	>45 - ≤65 years	>18 years	2	Lower	Respiratory			UNK	UNK	CAP	Asthma bronchiale, CHF, DM type II	1	9	0				2	17	16	1	9	0	12.9	0	0	39.7	10	3	198	2	92	3	3	6	1	1	38.7	110	70	83.3333	92	0	0	28	0
560	1015602106	Pediatric	44.6297	>25 - ≤45 years	>18 years	2	GI	Gastrointestinal			UNK	UNK	Typhoid fever	No	0		0				5	6	5	0		0	11.8	1	1	36	4.8	2	232	2							36.8	100	60	73.3333	84	0	0	20	0
560	1015602107	Pediatric	55.4278	>45 - ≤65 years	>18 years	2	Upper, UTI, HB	Multiorgan	Clin Diag not Confirm		UNK	UNK	Dengue Fever	Haemorrhoid	0		0				4	15	14	0		0	13.7	0	0	40.7	9.1	2	205	2							37.7	110	80	90	80	0	0	20	0
560	1015602108	Pediatric	24.0246	>18 - ≤25 years	>18 years	1	Upper, Diar	Multiorgan		Serology	Salmonella typhi	Salmonella Sp	Typhoid fever	No	0		1				4	10	9	0		1	14.7	0	0	41.6	8.6	2	229	2	81	2	2	10	1	1	39	120	70	86.6667	100	0	0	22	0
560	1015602109	Pediatric	20.9144	>18 - ≤25 years	>18 years	2	Upper, Skin	Multiorgan	Clin Diag not Confirm		UNK	UNK	Dengue Fever	Epilepsy, Toxoplasmosis	0		1				8	10	9	0		1	13.1	0	0	39.5	6.8	2	180	2							39	90	60	70	104	0	0	22	0
560	1015602110	Pediatric	60.5914	>45 - ≤65 years	>18 years	2	Lower, GI	Multiorgan			UNK	UNK	Pneumonia	Anemia	0	N/A	77	yes	Sepsis	Septic shock	15	6	5	0	N/A	77	8.6	1	1	24.2	7.6	2	254	2							38.1	110	80	90	88	0	0	20	0
560	1015602111	Pediatric	23.9124	>18 - ≤25 years	>18 years	2	Upper, Skin	Multiorgan	Reff Lab Only	Serology	Influenza A	Influenza	Typhoid fever	No	0		0				5	3	2	0		0	14.6	0	0	42.4	7.1	2	229	2							39	110	70	83.3333	84	0	0	20	0
560	1015602112	Pediatric	24.5558	>18 - ≤25 years	>18 years	2	Upper, Skin, GI	Multiorgan		Serology	Salmonella typhi	Salmonella Sp	Typhoid fever	No	0		0				7	9	8	0		0	14.1	0	0	40.4	9.3	2	158	2							38	110	80	90	100	0	0	20	0
560	1015602113	Pediatric	19.1294	>18 - ≤25 years	>18 years	2	Upper, GI	Multiorgan		PCR, serology	DENV-3	Dengue	DF	No	0		0				5	7	6	0		0	14.1	0	0	41.1	3.6	1	71	1							39	120	80	93.3333	84	0	0	20	0
560	1015602114	Pediatric	38.141	>25 - ≤45 years	>18 years	1	UTI, Skin, GI	Multiorgan		BC, PCR, serology	Salmonella typhi	Salmonella Sp	Typhoid fever	No	0		0				9	3	2	0		0	14.7	0	0	40.2	5.3	2	106	1							38.4	110	80	90	92	0	0	20	0
560	1015602115	Pediatric	25.9932	>25 - ≤45 years	>18 years	2	Upper, Skin, GI	Multiorgan	Clin Diag not Confirm		UNK	UNK	Typhoid fever	No	0		0				4	4	3	0		0	11.3	1	1	36.5	4.6	2	265	2							38.5	100	70	80	88	0	0	20	0
560	1015602116	Pediatric	61.9493	>45 - ≤65 years	>18 years	1	Upper, Skin	Multiorgan			UNK	UNK	UTI	Nephrolitiasis, HNP	0		1				8	11	10	0		1	10.6	1	1	31.7	13.6	3	355	2							38.8	130	90	103.333	88	0	0	20	0
560	1015602117	Pediatric	18.8145	>18 - ≤25 years	>18 years	2	Upper, UTI, Skin, GI	Multiorgan	Reff Lab Only	Serology	Influenza A	Influenza	UTI	No	0		0				3	5	4	0		0	13	0	0	38.3	7.8	2	170	2							38.5	120	80	93.3333	100	0	0	20	0
560	1015602118	Pediatric	20.7775	>18 - ≤25 years	>18 years	1	GI	Gastrointestinal	Clin Diag not Confirm		UNK	UNK	Typhoid fever	No	0		1				6	3	2	0		1	14.7	0	0	44	6.4	2	207	2							38	106	61	76	84	0	0	20	0
560	1015602119	Pediatric	76	>65 years	>18 years	2	CNS, Lower, Skin	Multiorgan			X NO SAMPLE	X NO SAMPLE	CAP	No	0	N/A	0	yes	Respiratory Failure	Respiratory Failure	2	3	2	0	N/A	0	10.6	1	1	29.7	10.9	3	228	2							38.2	160	73	102	130	0	0	20	0
560	1015602120	Pediatric	25.8289	>25 - ≤45 years	>18 years	1	Upper	Respiratory	Reff Lab Only	Serology	Influenza A	Influenza	Typhoid fever	No	0		1				4	4	3	0		1	11.9	1	1	36.5	4.8	2	139	1	53	2	2	38	2	2	37	120	80	93.3333	80	0	0	20	0
560	1015602121	Pediatric	35.8576	>25 - ≤45 years	>18 years	2	Lower, GI	Multiorgan			UNK	UNK	Fever	No	0		0				3	9	8	0		0	15.4	0	0	45.7	6	2	165	2							39	160	100	120	112	0	0	20	0
560	1015602122	Pediatric	35.4798	>25 - ≤45 years	>18 years	1	Upper, GI	Multiorgan	Reff Lab Only	16S PCR, sequencing	Klebsiella pneumoniae	Other	Hepatic abscess	Haemorrhoid, Cholelithiasis	0		0				4	18	17	0		0	9.2	1	1	29.6	20.6	3	155	2	65	2	2	21	2	2	36.8	140	80	100	88	0	0	20	0
560	1015602123	Pediatric	22.2423	>18 - ≤25 years	>18 years	2	Lower, Diar	Multiorgan			UNK	UNK	GEA	CHF	0	N/A	0	yes	Congestive Heart Disease	Other	3	3	2	0	N/A	0	16.5	0	0	50.4	19.2	3	268	2							39.6	90	60	70	132	0	0	28	0
560	1015602124	Pediatric	73.5359	>65 years	>18 years	1	Upper, UTI, Diarr	Multiorgan		faeces mic	Entamoeba coli	Amoeba	GEA	COPD, Hypertension	0		0				1	8	7	0		0	16	0	0	47.8	31.9	3	187	2							38.3	117	67	83.6667	120	0	0	28	0
560	1015602125	Pediatric	44.4517	>25 - ≤45 years	>18 years	1	Diarrhea	Gastrointestinal			UNK	UNK	Fever	No	0		0				8	11	10	0		0	14	0	0	39.8	12.6	3	263	2							38.4	120	70	86.6667	97	0	0	18	0
560	1015602126	Pediatric	25.2019	>25 - ≤45 years	>18 years	1	Upper, GI	Multiorgan	Reff Lab Only	Serology	Influenza B	Influenza	Dengue fever	No	0		0				4	4	3	0		0	16.5	0	0	48.7	8.6	2	319	2							38.5	120	80	93.3333	88	0	0	20	0
560	1015602127	Pediatric	33.4073	>25 - ≤45 years	>18 years	1	GI	Gastrointestinal		PCR	DENV-2	Dengue	DHF I	No	0		0				3	4	3	0		0	11.5	1	1	34	3.6	1	69	1							36.6	110	70	83.3333	84	0	0	21	0
560	1015602128	Pediatric	18.6475	>18 - ≤25 years	>18 years	1	Upper, GI	Multiorgan		Serology	DENV	Dengue	DF	No	0		1				5	5	4	0		1	15.9	0	0	46.4	3.3	1	76	1							39.6	120	80	93.3333	80	0	0	20	0
560	1015602129	Pediatric	44.9117	>25 - ≤45 years	>18 years	2	Skin, Diar	Multiorgan	Reff Lab Only	PCR, serology	Rickettsia typhi	Rickettsia Sp	Typhoid fever	DM type II	0		0				5	5	4	0		0	14.7	0	0	42.4	7.6	2	115	1							38.7	150	90	110	80	0	0	20	0
560	1015602130	Pediatric	52.8761	>45 - ≤65 years	>18 years	2	Lower, GI	Multiorgan	Reff Lab Only	Serology	Influenza B	Influenza	CAP	No	0		77				15	10	9	0		77	14.5	0	0	42.7	18.5	3	225	2							39.3	100	70	80	80	0	0	28	0
560	1015602131	Pediatric	52.6872	>45 - ≤65 years	>18 years	2	Upper, GI	Multiorgan	Reff Lab Only	Serology	Influenza B	Influenza	Dengue fever	Thyroiditis autoimmune	0		0				4	8	7	0		0	15	0	0	43.1	3.9	1	87	1							38	140	90	106.667	88	0	0	20	0
560	1015602132	Pediatric	21.6893	>18 - ≤25 years	>18 years	1	Skin	Skin and Soft tissue		Serology	DENV	Dengue	DHF I	No	1	5	0				6	8	7	1	5	0	16.2	0	0	45.9	2.3	1	29	1							37.8	100	70	80	74	0	0	20	0
560	1015602133	Pediatric	19.3073	>18 - ≤25 years	>18 years	1	Constitutional	Constitutional	Reff Lab Only	PCR	DENV-3	Dengue	Fever	No	0		0				8	5	4	0		0	17.1	0	0	48.5	3.9	1	162	2							36.8	120	80	93.3333	82	0	0	20	0
560	1015602134	Pediatric	20.178	>18 - ≤25 years	>18 years	2	Upper, Skin, GI	Multiorgan	Reff Lab Only	PCR, serology	DENV-2	Dengue	Fever	No	0		1				4	4	3	0		1	12.6	0	0	37.4	2.4	1	129	1							38.2	110	70	83.3333	80	0	0	20	0
560	1015602135	Pediatric	21.41	>18 - ≤25 years	>18 years	2	Upper, Diar	Multiorgan	Reff Lab Only	Serology	DENV	Dengue	Typhoid fever	No	0		1				13	7	6	0		1	11.5	1	1	31.7	4.2	2	105	1							38.4	110	70	83.3333	80	0	0	20	0
560	1015602136	Pediatric	18.2888	>18 - ≤25 years	>18 years	1	GI	Gastrointestinal		PCR, serology	DENV-2	Dengue	DF	No	0		0				5	6	5	0		0	14.1	0	0	42.1	2.5	1	68	1							38.7	100	80	86.6667	110	0	0	20	0
570	1015701001	Adult	4.61875	≤5 years	≤5 years	1	Lower, Skin, GI	Multiorgan			UNK	UNK	Tonsilopharyngitis	Cerebral palsy, Epilepsy, Encephalomalacia cyst	0		0				3	5	4	0		0	12.5	0	0	36.4	12.4	2	222	2	64.4	2	2	12.3	1	1	39	N/A	N/A		132	0	0	40	0
570	1015701002	Adult	7.36482	>5 - ≤18 years	>5 - ≤18 years	1	Upper, GI	Multiorgan			UNK	UNK	Tonsitilitis diphtery	No	0		1				3	12	11	0		1	12.3	0	0	36.6	7.2	2	317	2	61.4	2	2	30.9	2	2	38.1	90	60	70	100	0	0	20	0
570	1015701003	Adult	1.53046	≤5 years	≤5 years	2	CNS, Upper	Multiorgan			UNK	UNK	Febrile convulsion	No	0		0				2	7	6	0		0	13.3	0	0	38.9	16.7	2	335	2	67.6	2	2	23	1	1	38.9	N/A	N/A		100	0	0	24	0
570	1015701004	Adult	2.71047	≤5 years	≤5 years	1	CNS, Upper, Diarr	Multiorgan			UNK	UNK	Febrile convulsion	No	0		0				2	4	3	0		0	12.5	0	0	37.5	10.9	2	382	2	59	2	2	31	2	2	38.5	N/A	N/A		120	0	0	36	0
570	1015701005	Adult	14.2067	>5 - ≤18 years	>5 - ≤18 years	1	Constitutional	Constitutional			UNK	UNK	DF	No	0		0				4	7	6	0		0	16.2	0	0	45.8	5.3	2	81.6	1	66.4	2	2	17	2	1	39.3	100	60	73.3333	96	0	0	24	0
570	1015701006	Adult	1.4319	≤5 years	≤5 years	1	CNS	CNS			UNK	UNK	Pharyngitis	No	0		0				2	3	2	0		0	12.5	0	0	37.5	9.5	2	369	2	71.3	3	3	16.6	1	1	38.4	N/A	N/A		110	0	0	26	0
570	1015701007	Adult	1.83984	≤5 years	≤5 years	1	CNS, Upper, GI	Multiorgan			UNK	UNK	Febrile convulsion	No	0		0				1	3	2	0		0	12.5	0	0	36.4	17.6	2	402	2	68.6	2	2	23.1	1	1	36.8	N/A	N/A		100	0	0	28	0
570	1015701008	Adult	3.17591	≤5 years	≤5 years	1	Upper, GI	Multiorgan			UNK	UNK	Tonsilopharyngitis	No	0		0				8	4	3	0		0	13.1	0	0	38.8	18.9	3	115	1	59.1	2	2	32.8	2	2	36.9	N/A	N/A		92	0	0	24	0
570	1015701009	Adult	9.45927	>5 - ≤18 years	>5 - ≤18 years	2	Upper, GI	Multiorgan		Serology	Salmonella typhi	Salmonella Sp	Typhoid fever	No	0		77				8	6	5	0		77	13.1	0	0	37.9	6.1	2	274	2	66.3	2	2	25.3	2	2	37.8	110	70	83.3333	110	0	0	20	0
570	1015701010	Adult	4.39699	≤5 years	≤5 years	2	Upper, GI	Multiorgan	Clin Diag not Confirm		UNK	UNK	Dengue Fever	No	0		1				5	6	5	0		1	13	0	0	38.2	4	1	151	2	70	2	2	23.4	1	1	39.4	100	70	80	128	0	0	28	0
570	1015701011	Adult	1.33333	≤5 years	≤5 years	2	Upper	Respiratory			UNK	UNK	Fever	No	0		77				N/A	5	4	0		77	12.8	0	0	37.8	16.9	2	402	2	63.9	2	2	27.3	2	2	36.5	N/A	N/A		110	0	0	28	0
570	1015701012	Adult	3.5	≤5 years	≤5 years	1	CNS, Upper	Multiorgan			X NO SAMPLE	X NO SAMPLE	Withdraw				0				N/A	N/A				0	13.5	0	0	38.6	16.5	2	326	2	81.3	3	3	10.6	1	1	37.3	N/A	N/A		112	0	0	28	0
570	1015701013	Adult	5.00753	>5 - ≤18 years	>5 - ≤18 years	2	Skin, GI	Multiorgan		BC, serology	Salmonella sp	Salmonella Sp	Typhoid fever	Malnutrition	0		1				7	15	14	0		1	12.2	0	0	38.3	6.8	2	197	2	47.6	1	1	44.5	3	3	37	N/A	N/A		110	0	0	26	0
570	1015701014	Adult	12.7502	>5 - ≤18 years	>5 - ≤18 years	2	GI	Gastrointestinal		Serology	Salmonella typhi	Salmonella Sp	Typhoid fever	No	0		1				4	11	10	0		1	11.7	1	1	36.5	3.8	1	78	1	53.4	1	1	35.9	3	3	39.5	100	70	80	112	0	0	24	0
570	1015701015	Adult	17.3771	>5 - ≤18 years	>5 - ≤18 years	2	HB	Gastrointestinal		Serology	Hepatitis A	Other	Hepatitis A	No	0		0				4	5	4	0		0	12.5	0	0	39.1	6.3	2	356	2	54.3	2	1	31.9	2	2	38.5	120	70	86.6667	84	0	0	20	0
570	1015701016	Adult	5.37166	>5 - ≤18 years	>5 - ≤18 years	1	Upper, GI	Multiorgan		Serology	Salmonella typhi	Salmonella Sp	Typhoid fever	Malnutrition	0		77				14	8	7	0		77	11.6	0	0	36.3	5.4	2	136	1	53.8	1	1	32.5	2	2	37.9	90	50	63.3333	110	0	0	28	0
570	1015701017	Adult	11.2088	>5 - ≤18 years	>5 - ≤18 years	2	Upper, Skin, GI	Multiorgan		Serology	DENV	Dengue	DF	No	0		0				5	5	4	0		0	13.2	0	0	40.5	4	1	123	1	43.4	1	1	40	3	3	37	100	70	80	100	0	0	24	0
570	1015701018	Adult	2.7707	≤5 years	≤5 years	2	Upper, GI	Multiorgan	Reff Lab Only	Serology	RSV	RSV	Pharyngitis	No	0		0				2	6	5	0		0	13	0	0	40.2	16.3	2	346	2	76.7	3	3	17.9	1	1	39.1	100	60	73.3333	108	0	0	20	0
570	1015701019	Adult	14.8528	>5 - ≤18 years	>5 - ≤18 years	1	Upper, GI	Multiorgan		PCR, serology	DENV-3	Dengue	DHF I	Heart Septal defect	0		77				6	4	3	0		77	16.4	0	0	49.4	2.5	1	73	1	52.9	2	1	34.1	2	3	36.1	120	80	93.3333	97	0	0	18	0
570	1015701020	Adult	7	>5 - ≤18 years	>5 - ≤18 years	1	GI	Gastrointestinal			UNK	UNK	Appendicitis	No	0		0				4	10	9	0		0	11.2	1	1	33.6	4.1	1	146	1	41.7	1	1	49.9	3	3	38	105	70	81.6667	102	0	0	24	0
570	1015701021	Adult	9.87269	>5 - ≤18 years	>5 - ≤18 years	1	Upper, GI	Multiorgan		BC, serology	Salmonella paratyphi A	Salmonella Sp	Paratyphoid fever	No	0		0				3	8	7	0		0	13.8	0	0	41.7	9.2	2	325	2	74.2	3	3	14.2	1	1	37	110	60	76.6667	98	0	0	24	0
570	1015701022	Adult	2.04517	≤5 years	≤5 years	1	Upper, Skin, Diarr	Multiorgan		Serology	Measles virus	Measles	Morbili	Delayed development, Epilepsy	0		77				13	5	4	0		77	13	0	0	38.9	7.2	2	154	2	42.5	1	1	50.4	3	3	38.7	N/A	N/A		120	0	0	36	0
570	1015701023	Adult	6.79535	>5 - ≤18 years	>5 - ≤18 years	1	CNS	CNS	Reff Lab Only	Serology	Influenza A	Influenza	URTI	No	0		0				4	6	5	0		0	12.9	0	0	40.5	9.1	2	256	2	56.3	1	1	33	2	2	37.2	N/A	N/A		96	0	0	22	0
570	1015701024	Adult	5.1	>5 - ≤18 years	>5 - ≤18 years	1	Constitutional	Constitutional			UNK	UNK	DF	No	0		0				4	4	3	0		0	13.4	0	0	39.1	3.1	1	173	2	64.7	2	2	25.9	2	2	38.1	100	70	80	110	0	0	20	0
570	1015701025	Adult	16.0027	>5 - ≤18 years	>5 - ≤18 years	2	Skin, GI	Multiorgan		PCR, serology	DENV-2	Dengue	DHF II	No	0		0				3	7	6	0		0	12.9	0	0	38.7	2.3	1	67	1	50.7	2	1	46.7	3	3	38.6	110	70	83.3333	90	0	0	18	0
570	1015701026	Adult	7.08282	>5 - ≤18 years	>5 - ≤18 years	2	Upper, Skin, GI	Multiorgan			UNK	UNK	HIV	HIV, Lung TB, Malnutrition	0	N/A	0	yes	HIV	Other	6	11	10	0	N/A	0	8.3	1	1	27.3	1.6	1	124	1	65.4	2	2	17	1	1	39	N/A	N/A		120	0	0	34	1
570	1015701027	Adult	10.872	>5 - ≤18 years	>5 - ≤18 years	1	Upper, GI	Multiorgan	Reff Lab Only	Serology	Influenza A	Influenza	URTI	Microsefali, Obesity	0		0				3	4	3	0		0	12.5	0	0	39.7	14	3	274	2	83.3	3	3	9.8	1	1	36.6	100	70	80	116	0	0	22	0
570	1015701028	Adult	13.0021	>5 - ≤18 years	>5 - ≤18 years	1	GI	Gastrointestinal		Serology	DENV	Dengue	DHF I	No	0		77				4	5	4	0		77	17.1	0	0	48.9	2.9	1	55.3	1	58.9	2	2	26	2	2	38.1	100	60	73.3333	100	0	0	20	0
570	1015701029	Adult	17.4374	>5 - ≤18 years	>5 - ≤18 years	1	Diarrhea	Gastrointestinal		BC, serology	Salmonella typhi	Salmonella Sp	DHF I	Hepatitis	0		77				2	13	12	0		77	11.4	1	1	34.8	8.8	2	264	2	71.8	2	3	14.1	1	1	39.7	110	70	83.3333	104	0	0	24	0
570	1015701030	Adult	10.0014	>5 - ≤18 years	>5 - ≤18 years	2	Upper, GI	Multiorgan		NS1, serology	DENV	Dengue	DF	Obesity	0		0				4	4	3	0		0	11.8	0	0	36.7	4.2	1	67	1	45.7	1	1	31.9	2	2	36	90	60	70	90	0	0	20	0
570	1015701031	Adult	2.92129	≤5 years	≤5 years	2	GI	Gastrointestinal		PCR, serology	DENV-2	Dengue	DF	No	0		1				3	7	6	0		1	12.5	0	0	37.7	4.7	1	80.6	1	34.6	1	1	56.4	3	3	37	N/A	N/A		108	0	0	26	0
570	1015701032	Adult	14.0999	>5 - ≤18 years	>5 - ≤18 years	1	Upper, GI	Multiorgan	Reff Lab Only	Serology	Chikungunya	Chikungunya	Dengue fever	No	0		0				3	6	5	0		0	15.7	0	0	45.6	10.4	3	259	2	82.6	2	3	8.8	1	1	39.9	130	90	103.333	100	0	0	28	0
570	1015701033	Adult	2.6694	≤5 years	≤5 years	1	GI	Gastrointestinal		PCR, serology	DENV-3	Dengue	DF	No	0		1				4	4	3	0		1	12	0	0	35.6	4.9	1	177	2	18.5	1	1	73.3	3	3	37.7	90	40	56.6667	142	0	0	28	0
570	1015701034	Adult	5.82888	>5 - ≤18 years	>5 - ≤18 years	1	Upper, Skin, GI	Multiorgan			UNK	UNK	Dyptheri Tonsilitis	No	0		0				6	12	11	0		0	12.1	0	0	35.5	17.1	3	312	2	83.4	3	3	6.2	1	1	38.1	100	60	73.3333	140	1	1	24	0
570	1015701035	Adult	15.2389	>5 - ≤18 years	>5 - ≤18 years	1	GI	Gastrointestinal		Serology	DENV	Dengue	DHF I	No	0		77				4	6	5	0		77	12.9	1	1	40.2	2.4	1	99	1	48.6	2	1	41.9	2	3	39.1	110	70	83.3333	110	0	0	18	0
570	1015701036	Adult	5.65092	>5 - ≤18 years	>5 - ≤18 years	2	Upper, Skin, GI	Multiorgan	Reff Lab Only	PCR, serology	Chikungunya	Chikungunya	Dengue fever	No	0		1				3	3	2	0		1	12.5	0	0	39.2	5.7	2	288	2	66.7	2	2	25.3	2	2	38.5	N/A	N/A		134	1	1	24	0
570	1015701037	Adult	12.9418	>5 - ≤18 years	>5 - ≤18 years	2	Upper, Diar	Multiorgan		Serology	Salmonella typhi	Salmonella Sp	Typhoid fever	No	0		77				6	6	5	0		77	12.7	0	0	39.4	3.9	1	114	1	46.9	1	1	40.5	3	3	38	N/A	N/A		120	0	0	23	0
570	1015701038	Adult	4.06023	≤5 years	≤5 years	2	Lower, Skin	Multiorgan		Serology	Measles virus	Measles	Morbili	No	0		77				7	6	5	0		77	9.9	1	1	32.7	15.3	2	397	2	58.1	2	2	24.4	1	1	39.2	100	50	66.6667	120	0	0	22	0
570	1015701039	Adult	16.5311	>5 - ≤18 years	>5 - ≤18 years	2	Upper, Skin	Multiorgan			UNK	UNK	UTI	No	0		77				4	7	6	0		77	12.1	0	0	36.5	17.9	3	235	2	66.9	2	2	28.5	2	2	38.5	90	69	76	125	0	0	24	0
570	1015701040	Adult	1.90554	≤5 years	≤5 years	1	Upper, GI	Multiorgan	Reff Lab Only	PCR, serology	Rickettsia typhi	Rickettsia Sp	Typhoid fever	No	0		77				6	8	7	0		77	10.8	1	1	34.2	6.2	2	104	1	35.3	1	1	52	3	3	38.6	90	60	70	110	0	0	30	0
570	1015701041	Adult	4.51472	≤5 years	≤5 years	1	Upper, GI	Multiorgan		BC, serology	Salmonella paratyphi A	Salmonella Sp	Paratyphoid fever	Malnutrition	0		1				3	8	7	0		1	12	0	0	35.2	5.5	1	157	2	67.5	2	2	23.6	1	1	37.6	100	60	73.3333	108	0	0	26	0
570	1015701042	Adult	17.6016	>5 - ≤18 years	>5 - ≤18 years	2	GI	Gastrointestinal		Serology	Salmonella typhi	Salmonella Sp	Typhoid fever	No	0		77				7	7	6	0		77	10.9	1	1	34.7	3.3	1	116	1	59.1	2	2	31.8	2	2	39.8	90	60	70	104	0	0	26	0
570	1015701043	Adult	7.77002	>5 - ≤18 years	>5 - ≤18 years	1	Skin, GI	Multiorgan			UNK	UNK	Henoch scholein purpura	Henoch scholein purpura	0		0				1	4	3	0		0	12.3	0	0	37.3	23	3	274	2	15.5	1	1	4.8	1	1	38.1	100	70	80	133	0	0	20	0
570	1015701044	Adult	5.39904	>5 - ≤18 years	>5 - ≤18 years	1	Upper, GI	Multiorgan			UNK	UNK	Pharyngitis	No	0		77				2	4	3	0		77	12.7	0	0	39.1	15.5	3	358	2	84.9	3	3	10.9	1	1	38.6	100	60	73.3333	136	1	1	24	0
570	1015701045	Adult	5.24572	>5 - ≤18 years	>5 - ≤18 years	1	Upper, Diar	Multiorgan		BC, PCR, serology	Salmonella typhi	Salmonella Sp	Typhoid fever	No	0		1				7	17	16	0		1	12.1	0	0	37.7	6.8	2	266	2	58.4	2	2	33	2	2	39.1	100	70	80	120	0	0	24	0
570	1015701046	Adult	8.71184	>5 - ≤18 years	>5 - ≤18 years	1	Upper, GI	Multiorgan			UNK	UNK	Tonsilopharyngitis	No	0		0				1	9	8	0		0	12.5	0	0	38.2	11.5	2	245	2	77.2	3	3	14.4	1	1	39.2	105	70	81.6667	100	0	0	20	0
570	1015701047	Adult	12.9993	>5 - ≤18 years	>5 - ≤18 years	1	Upper, Skin, HB	Multiorgan	Reff Lab Only	PCR, serology	Leptospira	Leptospira	Diabetic ulcer	No	0		0				6	7	6	0		0	13.3	0	0	42	17.3	3	245	2	88.1	3	3	6.6	1	1	37.3	100	70	80	98	0	0	20	0
570	1015701048	Adult	7.34839	>5 - ≤18 years	>5 - ≤18 years	1	GI	Gastrointestinal	Clin Diag not Confirm		UNK	UNK	Dengue Fever	Cerebral palsy	0		0				5	4	3	0		0	12.7	0	0	39.1	10.1	2	297	2	67	2	2	19.7	1	1	39	120	70	86.6667	116	0	0	26	0
570	1015701049	Adult	11.7481	>5 - ≤18 years	>5 - ≤18 years	1	Skin, GI	Multiorgan		PCR, serology	DENV-1	Dengue	DHF I		0		0				4	3	2	0		0	14.3	0	0	42.9	3.1	1	100	1	63.8	2	2	19.9	1	1	38	100	70	80	86	0	0	22	0
570	1015701050	Adult	9.07598	>5 - ≤18 years	>5 - ≤18 years	1	Upper, GI	Multiorgan	Reff Lab Only	PCR, NS1, serology	DENV-2	Dengue	Fever	No	0		77				6	3	2	0		77	15	0	0	43.8	1.7	1	189	2	49	1	1	36.9	3	3	36.7	90	60	70	100	0	0	20	0
570	1015701051	Adult	15.7016	>5 - ≤18 years	>5 - ≤18 years	1	GI	Gastrointestinal	Reff Lab Only	PCR, serology	Chikungunya	Chikungunya	Dengue fever	No	0		0				2	5	4	0		0	14.9	0	0	44.5	5.4	2	185	2	84.7	3	3	7.7	1	1	39.6	100	60	73.3333	96	0	0	20	0
570	1015701052	Adult	16.835	>5 - ≤18 years	>5 - ≤18 years	1	GI	Gastrointestinal	Clin Diag not Confirm		UNK	UNK	Dengue Fever	No	0		0				5	5	4	0		0	15.9	0	0	48.3	2.5	1	85	1	39.8	1	1	42	2	3	38	120	80	93.3333	90	0	0	20	0
570	1015701053	Adult	14.976	>5 - ≤18 years	>5 - ≤18 years	1	GI	Gastrointestinal	Reff Lab Only	PCR, serology	Chikungunya	Chikungunya	Dengue fever	No	0		0				2	6	5	0		0	12.3	0	0	36.9	3.8	1	205	2	83	2	3	11.3	1	1	39.5	130	80	96.6667	118	0	0	24	0
570	1015701054	Adult	10.0014	>5 - ≤18 years	>5 - ≤18 years	1	Upper, UTI, Skin, Diarr	Multiorgan		PCR, NS1, serology	DENV-3	Dengue	DF	No	0		0				5	6	5	0		0	12.7	0	0	36.1	0.8	1	95	1	36.7	1	1	43.7	3	3	39	100	70	80	104	0	0	24	0
570	1015701055	Adult	5.08966	>5 - ≤18 years	>5 - ≤18 years	1	Upper, GI	Multiorgan	Reff Lab Only	PCR, serology	Influenza A H3N2	Influenza	URTI	No	0		0				2	5	4	0		0	14.2	0	0	40.1	15.4	3	300	2	85.1	3	3	6	1	1	37	100	70	80	136	1	1	26	0
570	1015701056	Adult	5.5989	>5 - ≤18 years	>5 - ≤18 years	1	Constitutional	Constitutional		PCR, NS1, serology	DENV-3	Dengue	DF	No	0		77				4	5	4	0		77	12.4	0	0	35.9	4.3	1	229	2	70.8	3	3	24.5	1	1	38	90	60	70	120	0	0	28	0
570	1015701057	Adult	15.447	>5 - ≤18 years	>5 - ≤18 years	2	Skin, GI	Multiorgan		NS1	DENV	Dengue	DHF I	No	0		0				3	4	3	0		0	14.4	0	0	43	5.2	2	70	1	68.1	2	2	20.2	2	1	39.5	110	70	83.3333	120	0	0	20	0
570	1015701058	Adult	12.0027	>5 - ≤18 years	>5 - ≤18 years	2	Upper, Skin, GI	Multiorgan		PCR, NS1, serology	DENV-3	Dengue	DF		0		77				5	3	2	0		77	14.1	0	0	41	2.8	1	91	1	69.7	2	2	26.4	2	2	38.4	105	70	81.6667	90	0	0	24	0
570	1015701059	Adult	15.3046	>5 - ≤18 years	>5 - ≤18 years	1	Skin, GI	Multiorgan		PCR, NS1, serology	DENV-2	Dengue	DHF II	No	0		0				4	7	6	0		0	16.4	0	0	50.3	1.4	1	46	1	59.1	2	2	26.8	2	2	38	110	70	83.3333	110	0	0	24	0
570	1015701060	Adult	15.1294	>5 - ≤18 years	>5 - ≤18 years	2	GI	Gastrointestinal		PCR, NS1, serology	DENV-2	Dengue	DHF II	No	0		1				3	6	5	0		1	12.1	0	0	37.4	2.7	1	10	1	52.3	2	1	30.2	2	2	38.4	120	80	93.3333	92	0	0	20	0
570	1015701061	Adult	3.8768	≤5 years	≤5 years	2	Upper, GI	Multiorgan	Reff Lab Only	Serology	Influenza A	Influenza	URTI	No	0		1				6	4	3	0		1	11.6	0	0	35.6	7.2	2	167	2	58.7	2	2	28.7	2	2	38	110	70	83.3333	128	0	0	22	0
570	1015701062	Adult	10.0205	>5 - ≤18 years	>5 - ≤18 years	2	GI	Gastrointestinal		PCR, serology	DENV-2	Dengue	DHF I	No	0		77				3	6	5	0		77	13	0	0	40.5	2.8	1	123	1	61.9	2	2	27.8	2	2	40	90	46	60.6667	110	0	0	20	0
570	1015701063	Adult	16.0027	>5 - ≤18 years	>5 - ≤18 years	2	Upper, Skin, Diarr	Multiorgan	Clin Diag not Confirm		UNK	UNK	Dengue Fever	No	0		0				2	4	3	0		0	12.7	0	0	39.8	4.9	2	160	2	79.5	2	3	12.6	1	1	37.5	110	60	76.6667	88	0	0	20	0
570	1015701064	Adult	13.1773	>5 - ≤18 years	>5 - ≤18 years	1	Upper, Skin, GI	Multiorgan	Reff Lab Only	Serology	Rickettsia typhi	Rickettsia Sp	Dengue fever				77				N/A	N/A				77	12.7	0	0	38.4	3.5	1	149	1	68.4	2	2	21.6	1	1	38.8	110	80	90	104	0	0	20	0
570	1015701065	Adult	11.5127	>5 - ≤18 years	>5 - ≤18 years	1	GI	Gastrointestinal		PCR, serology	DENV-2	Dengue	DHF I	No	0		0				4	4	3	0		0	14.9	0	0	44.2	3.3	1	57	1	71.5	3	3	18.7	1	1	39	100	70	80	118	0	0	20	0
570	1015701066	Adult	10.4285	>5 - ≤18 years	>5 - ≤18 years	2	Skin, GI	Multiorgan		PCR, serology	DENV-2	Dengue	DHF I	No	0		77				4	6	5	0		77	15.2	0	0	45.7	3.2	1	72	1	74.5	3	3	14.8	1	1	38	100	60	73.3333	108	0	0
570	1015701067	Adult	16.4326	>5 - ≤18 years	>5 - ≤18 years	1	Skin, GI	Multiorgan		PCR, NS1, serology	DENV-3	Dengue	DHF I	No	0		0				5	6	5	0		0	14.2	0	0	43.6	3.3	1	103	1	75.5	2	3	17.5	2	1	37.7	120	80	93.3333	100	0	0	20	0
570	1015701068	Adult	6.93498	>5 - ≤18 years	>5 - ≤18 years	2	GI	Gastrointestinal		NS1, serology	DENV	Dengue	DHF I	No	0		1				4	4	3	0		1	13.1	0	0	37.4	2.9	1	74	1	60.4	2	2	25.5	2	2	38	90	60	70	120	0	0	30	0
570	1015701069	Adult	16.3149	>5 - ≤18 years	>5 - ≤18 years	2	Skin, GI	Multiorgan		PCR, NS1, serology	DENV-3	Dengue	DHF I	No	0		1				4	7	6	0		1	14.2	0	0	45.4	1.9	1	107	1	66.7	2	2	22.6	2	1	38.4	100	60	73.3333	84	0	0	20	0
570	1015701070	Adult	16.0027	>5 - ≤18 years	>5 - ≤18 years	1	Skin, GI	Multiorgan		PCR, NS1, serology	DENV-3	Dengue	DHF I	No	0		0				3	8	7	0		0	13.6	0	0	39.8	6.2	2	131	1	86.5	3	3	6.8	1	1	38	100	70	80	88	0	0	22	0
570	1015701071	Adult	8.74196	>5 - ≤18 years	>5 - ≤18 years	1	GI	Gastrointestinal		PCR, NS1	DENV-2	Dengue	DHF II	No	0		77				5	5	4	0		77	12.9	0	0	38.5	3.3	1	90	1	53.2	1	1	27.3	2	2	38.3	100	70	80	100	0	0	32	1
570	1015701072	Adult	17.9959	>5 - ≤18 years	>5 - ≤18 years	1	GI	Gastrointestinal		PCR, serology	DENV-3	Dengue	DF	No	0		0				4	7	6	0		0	12.4	1	1	35.6	3.2	1	107	1	28	1	1	18.4	2	1	38	120	70	86.6667	92	0	0	18	0
570	1015701073	Adult	17.0979	>5 - ≤18 years	>5 - ≤18 years	2	Skin, GI	Multiorgan		PCR, serology	DENV-3	Dengue	DHF I	No	0		1				5	5	4	0		1	12	0	0	37.9	2.4	1	67.5	1	33.3	1	1	37	2	3	38.8	110	70	83.3333	108	0	0	20	0
570	1015701074	Adult	15.5318	>5 - ≤18 years	>5 - ≤18 years	1	Skin, GI	Multiorgan	Reff Lab Only	PCR, serology	Rickettsia typhi	Rickettsia Sp	Typhoid fever	No	0		1				5	8	7	0		1	14.4	0	0	43.5	5.4	2	57.5	1	76.4	2	3	15.1	1	1	39	100	60	73.3333	100	0	0	18	0
570	1015701075	Adult	17.9877	>5 - ≤18 years	>5 - ≤18 years	2	Skin, GI	Multiorgan		PCR, serology	DENV-2	Dengue	DHF I	No	0		77				5	4	3	0		77	13.7	0	0	40.4	5.7	2	77	1	50.6	2	1	25.4	2	2	38	110	80	90	92	0	0	20	0
570	1015701076	Adult	6.57632	>5 - ≤18 years	>5 - ≤18 years	2	Upper, Skin, GI	Multiorgan		PCR, serology	DENV-3	Dengue	DF	No	0		77				5	5	4	0		77	12.3	0	0	39.4	2.3	1	187	2	17.6	1	1	77.8	3	3	37	90	50	63.3333	98	0	0	22	0
570	1015701077	Adult	17.7687	>5 - ≤18 years	>5 - ≤18 years	1	Skin, GI	Multiorgan	Reff Lab Only	Serology	Rickettsia typhi	Rickettsia Sp	Typhoid fever	No	0		0				8	9	8	0		0	14.1	0	0	41.5	6.1	2	112	1	65.9	2	2	22.2	2	1	37	110	80	90	98	0	0	20	0
570	1015701078	Adult	14.924	>5 - ≤18 years	>5 - ≤18 years	2	HB	Gastrointestinal		Serology	Hepatitis A	Other	Hepatitis A	No	0		77				6	7	6	0		77	13.3	0	0	42.3	9.4	2	372	2	72.6	2	3	16.9	2	1	38.2	110	70	83.3333	80	0	0	16	0
570	1015701079	Adult	1.859	≤5 years	≤5 years	1	Diarrhea	Gastrointestinal			UNK	UNK	Pharyngitis	No	0		0				1	4	3	0		0	11.9	0	0	37.3	18.8	3	488	2	80.7	3	3	9.7	1	1	39.7	N/A	N/A		108	0	0	22	0
570	1015701080	Adult	16.7337	>5 - ≤18 years	>5 - ≤18 years	1	GI	Gastrointestinal		PCR, serology	DENV-1	Dengue	DHF I	No	0		77				4	8	7	0		77	16.1	0	0	46.8	3.2	1	66	1	65.1	2	2	18.8	2	1	37.5	90	50	63.3333	90	0	0	20	0
570	1015701081	Adult	15.5209	>5 - ≤18 years	>5 - ≤18 years	2	Upper, GI	Multiorgan		BC, serology	Salmonella sp	Salmonella Sp	Typhoid fever	No	0		77				N/A	4	3	0		77	13.9	0	0	41.9	7.7	2	227	2	74.5	2	3	13.9	1	1	38	100	60	73.3333	84	0	0	20	0
570	1015701082	Adult	15.0609	>5 - ≤18 years	>5 - ≤18 years	1	GI	Gastrointestinal		NS1, serology	DENV	Dengue	DHF I	No	0		1				5	4	3	0		1	15.2	0	0	44.1	4.6	2	111	1	58.6	2	2	25.7	2	2	36.6	120	90	100	77	0	0	20	0
570	1015701083	Adult	15.8193	>5 - ≤18 years	>5 - ≤18 years	1	Skin, GI	Multiorgan		PCR, NS1, serology	DENV-2	Dengue	DHF I	No	0		1				4	4	3	0		1	15.4	0	0	44.1	2.8	1	57	1	62	2	2	27.6	2	2	36.9	100	60	73.3333	88	0	0	22	0
570	1015701084	Adult	16.2601	>5 - ≤18 years	>5 - ≤18 years	2	Upper, Skin, GI	Multiorgan		PCR, NS1, serology	DENV-3	Dengue	DHF I	No	0		77				5	5	4	0		77	15.7	0	0	45	3.1	1	32	1	45.8	2	1	46.8	3	3	37.6	90	60	70	91	0	0	20	0
570	1015701085	Adult	15.7153	>5 - ≤18 years	>5 - ≤18 years	1	Upper, GI	Multiorgan		PCR, NS1, serology	DENV-2	Dengue	DHF II	No	0		77				3	7	6	0		77	14.3	0	0	44.6	6.5	2	44.6	1	74.4	2	3	15.7	1	1	37.4	110	70	83.3333	78	0	0	18	0
570	1015702001	Pediatric	19.2005	>18 - ≤25 years	>18 years	1	GI	Gastrointestinal	Reff Lab Only	PCR, serology	Leptospira	Leptospira	Typhoid fever	No	0		0				3	8	7	0		0	16.6	0	0	47.5	8.9	2	156	2	83.8	3	3	11.9	1	1	38.6	110	70	83.3333	100	0	0	22	0
570	1015702002	Pediatric	22.4339	>18 - ≤25 years	>18 years	2	Upper, Skin	Multiorgan			UNK	UNK	UTI	Anemia	0		0				2	7	6	0		0	11.7	1	1	34.6	13.4	3	323	2	81.6	2	2	9.2	1	1	39	110	70	83.3333	120	0	0	22	0
570	1015702003	Pediatric	22.0561	>18 - ≤25 years	>18 years	2	Constitutional	Constitutional			UNK	UNK	DHF I	DM type II	0		1				7	8	7	0		1	11.7	1	1	34.3	6.8	2	90	1	66.9	2	2	19.1	2	2	38.5	110	70	83.3333	120	0	0	24	0
570	1015702004	Pediatric	44.0027	>25 - ≤45 years	>18 years	1	Constitutional	Constitutional	Reff Lab Only	PCR	DENV-2	Dengue	Fever	Lung TB, Lung tumor	0		1				9	8	7	0		1	13.8	0	0	39.9	7	2	173	2	73.8	2	2	18.9	2	2	38.9	100	60	73.3333	96	0	0	20	0
570	1015702005	Pediatric	98.0041	>65 years	>18 years	2	Diarrhea	Gastrointestinal	Reff Lab Only	PCR	DENV-1&2	Dengue	CAP	Arrhythmia, Heart Septal Defect	0		0				0	4	3	0		0	10.5	1	1	31.7	11.7	3	218	2	85.8	3	3	7.8	1	1	38.9	130	70	90	90	0	0	22	0
570	1015702006	Pediatric	23.0034	>18 - ≤25 years	>18 years	1	UTI, Diar	Multiorgan	Reff Lab Only	PCR	DENV-2	Dengue	Typhoid fever	No	0		0				9	7	6	0		0	16.4	0	0	47	7.4	2	166	2	61.1	2	2	28.9	2	2	38.4	120	70	86.6667	120	0	0	20	0
570	1015702007	Pediatric	80.0027	>65 years	>18 years	2	Lower, GI	Multiorgan		PCR	DENV-2	Dengue	Typhoid fever	Asthma bronchiale	0		0				1	5	4	0		0	13.5	0	0	40.7	5.8	2	214	2	81.2	2	2	11.1	1	1	37.2	150	90	110	100	0	0	24	0
570	1015702008	Pediatric	18.4476	>18 - ≤25 years	>18 years	1	Upper, GI	Multiorgan			UNK	UNK	DF	No	0		0				4	6	5	0		0	16.8	0	0	48.6	7.7	2	212	2	79.1	2	2	11.5	1	1	37.5	114	51	72	76	0	0	20	0
570	1015702009	Pediatric	22.9432	>18 - ≤25 years	>18 years	1	GI	Gastrointestinal		Serology	Salmonella typhi	Salmonella Sp	Typhoid fever	No	0		1				N/A	10	9	0		1	13.9	0	0	38.6	11.4	3	74	1	84.7	3	3	9.9	1	1	38.2	114	51	72	100	0	0	20	0
570	1015702010	Pediatric	40.9774	>25 - ≤45 years	>18 years	2	Diarrhea	Gastrointestinal			UNK	UNK	GEA	No	0		0				1	4	3	0		0	14.2	0	0	41.8	22.4	3	346	2	81.4	2	2	14.5	1	1	37.5	120	80	93.3333	84	0	0	20	0
570	1015702011	Pediatric	38.0041	>25 - ≤45 years	>18 years	1	Diarrhea	Gastrointestinal			UNK	UNK	Lung TB	Lung TB	0		0				3	4	3	0		0	17.7	0	0	51.2	15.1	3	225	2	88.3	3	3	8.8	1	1	36.5	100	60	73.3333	96	0	0	20	0
570	1015702012	Pediatric	45.0021	>45 - ≤65 years	>18 years	2	GI	Gastrointestinal			UNK	UNK	UTI	No	0		0				6	3	2	0		0	11.7	1	1	35.9	9.4	2	151	2	49.5	2	2	42.1	2	2	38	120	70	86.6667	96	0	0	20	0
570	1015702013	Pediatric	20.5175	>18 - ≤25 years	>18 years	2	Upper, GI	Multiorgan	Reff Lab Only	PCR, serology	Rickettsia typhi	Rickettsia Sp	Dengue fever	Hepatitis	0		0				5	8	7	0		0	13.6	0	0	39.4	3.6	1	111	1	80	2	2	14	1	1	37.5	110	70	83.3333	100	0	0	20	0
570	1015702014	Pediatric	36.1123	>25 - ≤45 years	>18 years	1	CNS, Lower, Diarr	Multiorgan	Reff Lab Only	PCR	Rickettsia typhi	Rickettsia Sp	HIV	HIV, Lymphadenitis TB	0	N/A	77	yes	Septic Shock	Septic shock	8	5	4	0	N/A	77	13	0	0	37.1	11.9	3	303	2	83.7	3	3	9.2	1	1	38.5	100	60	73.3333	120	0	0	36	0
570	1015702015	Pediatric	30.6639	>25 - ≤45 years	>18 years	1	Lower, Diar	Multiorgan	Reff Lab Only	Serology	Salmonella typhi	Salmonella Sp	HIV	HIV, Lung TB	0	N/A	0	yes	Septic Shock	Septic shock	0	4	3	0	N/A	0	7.4	1	1	23.4	7.9	2	275	2	64.7	2	2	30.4	2	2	38.3	130	90	103.333	100	0	0	24	0
570	1015702016	Pediatric	46.0616	>45 - ≤65 years	>18 years	1	Upper, GI	Multiorgan	Reff Lab Only	Serology	Rickettsia typhi	Rickettsia Sp	Typhoid fever	No	0		1				5	9	8	0		1	15.3	0	0	48.5	9.9	2	140	1	73.6	2	2	13.3	1	1	38.4	100	70	80	120	0	0	18	0
570	1015702017	Pediatric	55.0034	>45 - ≤65 years	>18 years	1	Lower, UTI, HB	Multiorgan		PCR, serology	Leptospira	Leptospira	Leptospirosis	No	1	5	77				5	18	17	1	5	77	11.4	1	1	34.9	15.5	3	17	1	83.9	3	3	6.2	1	1	37.5	110	70	83.3333	90	0	0	24	0
570	1015702018	Pediatric	41.7084	>25 - ≤45 years	>18 years	1	GI	Gastrointestinal	Reff Lab Only	Serology	Rickettsia typhi	Rickettsia Sp	Dengue fever	No	0		1				4	7	6	0		1	16.1	0	0	48.2	3.7	1	268	2	61.6	2	2	26.5	2	2	37.9	100	70	80	112	0	0	22	0
570	1015702019	Pediatric	34.6502	>25 - ≤45 years	>18 years	2	Upper, Skin, GI	Multiorgan	Clin Diag not Confirm		UNK	UNK	Typhoid fever	No	0		77				6	5	4	0		77	14	0	0	43.5	3.6	1	147	1	76.1	2	2	16	2	2	38	110	70	83.3333	84	0	0	16	0
570	1015702020	Pediatric	76.8515	>65 years	>18 years	2	GI	Gastrointestinal		BC	Escherichia coli	Escherichia coli	GEA	DM type II, Hypertension	0		77				1	12	11	0		77	12	0	0	36.3	5.3	2	138	1	87	3	3	8.8	1	1	38	140	70	93.3333	100	0	0	16	0
570	1015702021	Pediatric	60.063	>45 - ≤65 years	>18 years	2	UTI, Diar	Multiorgan			UNK	UNK	GEA	Hypertension, Stroke	0		0				1	4	3	0		0	12.7	0	0	38.8	11.1	3	217	2	80.5	2	2	11.7	1	1	39.3	130	60	83.3333	102	0	0	32	0
570	1015702022	Pediatric	24	>18 - ≤25 years	>18 years	1	GI	Gastrointestinal	Reff Lab Only	PCR, serology	Chikungunya	Chikungunya	Gastroenteritis	Lung TB	0		0				2	2	1	0		0	17.3	0	0	53.6	13.3	3	238	2	73	2	2	15.8	1	1	41.2	130	90	103.333	90	0	0	16	0
570	1015702023	Pediatric	59.9644	>45 - ≤65 years	>18 years	1	HB	Gastrointestinal	Reff Lab Only	PCR, serology	Rickettsia typhi	Rickettsia Sp	Neuropathic Diabetic	DM	0	N/A	0	yes	Septic Shock	Septic shock	7	4	3	0	N/A	0	9.2	1	1	29.9	11.8	3	277	2	74.4	2	2	13.2	1	1	39.1	110	60	76.6667	110	0	0	38	0
570	1015702024	Pediatric	28.6	>25 - ≤45 years	>18 years	2	Upper, Skin	Multiorgan			UNK	UNK	Typhoid fever	No	0		1				3	8	7	0		1	14.7	0	0	45.1	5	2	219	2	79.1	2	2	12.6	1	1	36.9	100	60	73.3333	100	0	0	18	0
570	1015702025	Pediatric	63.8932	>45 - ≤65 years	>18 years	1	Lower, Diar	Multiorgan			UNK	UNK	GEA	DM type II	0		0				1	6	5	0		0	14.7	0	0	45.7	9.7	2	159	2	78.1	2	2	13.6	1	1	37.8	100	60	73.3333	100	0	0	20	0
570	1015702026	Pediatric	18.9897	>18 - ≤25 years	>18 years	1	GI	Gastrointestinal		PCR, serology	DENV-2	Dengue	DHF II	No	0		0				4	8	7	0		0	15.4	0	0	44.4	1.7	1	81.5	1	43.6	1	1	38	2	2	37.6	101	62	75	83	0	0	20	0
570	1015702027	Pediatric	19.0554	>18 - ≤25 years	>18 years	2	Upper, GI	Multiorgan	Reff Lab Only	Serology	Influenza B	Influenza	Fever	No	0		77				3	5	4	0		77	12.7	0	0	38.5	4	1	222	2	54.2	2	2	29.3	2	2	38.9	100	70	80	110	0	0	22	0
570	1015702028	Pediatric	23.5921	>18 - ≤25 years	>18 years	1	Skin, GI	Multiorgan	Reff Lab Only	PCR	DENV-4	Dengue	Acute leukemia	No	0	N/A	0	yes	Septic Shock	Septic shock	5	10	9	0	N/A	0	13.8	0	0	43	13	3	23	1	36.9	1	1	32.7	2	2	38.3	120	80	93.3333	80	0	0	20	0
570	1015702029	Pediatric	85.0021	>65 years	>18 years	2	CNS, GI	Multiorgan	Reff Lab Only	PCR	Leptospira	Leptospira	Sepsis	DM type II, Hypertension	0		77				4	6	5	0		77	15.8	0	0	49.4	15.6	3	167	2	77.5	2	2	11.6	1	1	39	150	80	103.333	112	0	0	22	0
570	1015702030	Pediatric	53.0157	>45 - ≤65 years	>18 years	1	Constitutional	Constitutional			UNK	UNK	Fever	No	0		0				6	2	1	0		0	13.3	0	0	41.5	17.4	3	327	2	82.6	2	2	10.1	1	1	36.3	130	90	103.333	96	0	0	20	0
570	1015702031	Pediatric	51.948	>45 - ≤65 years	>18 years	2	Lower, Diar	Multiorgan	Reff Lab Only	Serology	Rickettsia typhi	Rickettsia Sp	Sepsis	DM, Hypertension	0		77				2	4	3	0		77	12.9	0	0	39.5	17.5	3	274	2	81	2	2	8.9	1	1	39.7	155	82	106.333	120	0	0	36	0
570	1015702032	Pediatric	21.0021	>18 - ≤25 years	>18 years	1	GI	Gastrointestinal	Reff Lab Only	PCR, serology	Leptospira	Leptospira	Dengue fever	No	0		0				3	6	5	0		0	14.7	0	0	38.2	7.7	2	61	1	75.3	2	2	19.1	2	2	38.5	100	50	66.6667	122	0	0	20	0
570	1015702033	Pediatric	43.0801	>25 - ≤45 years	>18 years	2	UTI, Diar	Multiorgan		Serology	Salmonella typhi	Salmonella Sp	Typhoid fever	Hypertension	0		77				7	6	5	0		77	12.4	0	0	38.7	11.1	3	125	1	88.3	3	3	6.7	1	1	36.4	110	70	83.3333	78	0	0	26	0
570	1015702034	Pediatric	28.0027	>25 - ≤45 years	>18 years	2	GI	Gastrointestinal		BC	Salmonella typhi	Salmonella Sp	Typhoid fever	No	0		0				1	8	7	0		0	13.9	0	0	41.3	8.5	2	92	1	7.3	1	1	20	2	2	38.1	110	80	90	98	0	0	16	0
570	1015702035	Pediatric	28.7803	>25 - ≤45 years	>18 years	1	Diarrhea	Gastrointestinal			UNK	UNK	HIV	Anemia, HIV	0	N/A	0	yes	UNK	UNK	1	3	2	0	N/A	0	9.4	1	1	28.7	5.8	2	320	2	74.4	2	2	12.5	1	1	38	120	80	93.3333	78	0	0	16	0
570	1015702036	Pediatric	28.5695	>25 - ≤45 years	>18 years	1	CNS, Upper, Diarr	Multiorgan			UNK	UNK	HIV	HIV, HNP, Lung TB	0	N/A	77	yes	UNK	UNK	5	26	25	0	N/A	77	7.9	1	1	24.6	13	3	223	2	78.8	2	2	6.5	1	1	38	103	67	79	126	0	0	20	0
570	1015702037	Pediatric	23.7317	>18 - ≤25 years	>18 years	2	Diarrhea	Gastrointestinal		BC	Salmonella typhi	Salmonella Sp	Typhoid fever	No	0		1				7	9	8	0		1	13.8	0	0	40.2	5.8	2	74	1	26.6	1	1	66.4	3	3	38	105	70	81.6667	110	0	0	18	0
570	1015702038	Pediatric	21.5825	>18 - ≤25 years	>18 years	2	Upper, Skin	Multiorgan		Serology	Measles virus	Measles	Morbili	No	0		1				8	4	3	0		1	12	0	0	37.9	5.4	2	269	2	69	2	2	24.3	2	2	38	104	64	77.3333	92	0	0	18	0
570	1015702039	Pediatric	29.8097	>25 - ≤45 years	>18 years	1	Lower, GI	Multiorgan			UNK	UNK	HIV	Anemia, HIV, Lung TB, Toxoplasma	0	N/A	77	yes	UNK	UNK	7	12	11	0	N/A	77	8.6	1	1	27.4	6	2	404	2	69.7	2	2	19.6	2	2	38	100	65	76.6667	120	0	0	40	0
570	1015702040	Pediatric	18.2587	>18 - ≤25 years	>18 years	2	Skin, GI	Multiorgan		Serology	DENV	Dengue	DHF II	No	0		1				5	6	5	0		1	13.5	0	0	41.4	3.9	1	34	1	68.2	2	2	23.3	2	2	38.4	95	70	78.3333	102	0	0	16	0
570	1015702041	Pediatric	27.2964	>25 - ≤45 years	>18 years	1	Lower, Diar	Multiorgan			UNK	UNK	Hepatitis B	Hepatitis B	0		1				2	12	11	0		1	12	1	1	37.5	5.6	2	306	2	64	2	2	23.3	2	2	36	120	80	93.3333	80	0	0	20	0
570	1015702042	Pediatric	28.6051	>25 - ≤45 years	>18 years	1	Lower, Diar	Multiorgan			UNK	UNK	HIV	HIV	0		0				1	7	6	0		0	5.9	1	1	19.7	5.6	2	511	2	70.7	2	2	21	2	2	38	140	80	100	108	0	0	36	0
570	1015702043	Pediatric	27.7454	>25 - ≤45 years	>18 years	1	Diarrhea	Gastrointestinal	Reff Lab Only	Serology	Rickettsia typhi	Rickettsia Sp	Typhoid fever	No	0		77				9	8	7	0		77	15.7	0	0	47.5	7.5	2	177	2	62.9	2	2	24.5	2	2	38.4	110	70	83.3333	98	0	0	20	0
570	1015702044	Pediatric	56.2628	>45 - ≤65 years	>18 years	2	Skin, GI	Multiorgan			UNK	UNK	UTI	No	0	N/A	77	yes	Septic Shock	Septic shock	2	9	8	0	N/A	77	11.3	1	1	35.3	7	2	136	1	74.7	2	2	16.1	2	2	38.5	210	100	136.667	88	0	0	20	0
570	1015702045	Pediatric	58.2669	>45 - ≤65 years	>18 years	1	Diarrhea	Gastrointestinal			UNK	UNK	GEA	No	0		77				1	4	3	0		77	13.6	0	0	43	15.9	3	410	2	73.9	2	2	11.9	1	1	38	150	90	110	96	0	0	20	0
570	1015702046	Pediatric	26.8966	>25 - ≤45 years	>18 years	2	Upper, Skin	Multiorgan	Clin Diag not Confirm		UNK	UNK	Typhoid fever	No	0		77				8	3	2	0		77	14.3	0	0	45.2	3.7	1	96	1	41.7	1	1	44.8	2	2	38	100	75	83.3333	88	0	0	18	0
570	1015702047	Pediatric	59.1376	>45 - ≤65 years	>18 years	1	Upper, Diar	Multiorgan			UNK	UNK	Fever	Hypertension	0		77				8	4	3	0		77	13	0	0	40.9	10.7	3	245	2	72.1	2	2	17	2	2	38.2	170	85	113.333	92	0	0	16	0
570	1015702048	Pediatric	44.3778	>25 - ≤45 years	>18 years	1	GI	Gastrointestinal	Reff Lab Only	PCR, serology	Rickettsia typhi	Rickettsia Sp	CAP	Hypertension	0		1				6	6	5	0		1	14.6	0	0	46.1	6.7	2	54	1	70.8	2	2	19	2	2	39	160	100	120	100	0	0	22	0
570	1015702049	Pediatric	50.0014	>45 - ≤65 years	>18 years	2	Lower	Respiratory		BC	Escherichia coli	Escherichia coli	GEA	No	0		0				2	4	3	0		0	14.2	0	0	44.3	16.3	3	370	2	85.8	3	3	8.8	1	1	39.3	160	90	113.333	100	0	0	28	0
570	1015702050	Pediatric	34.9514	>25 - ≤45 years	>18 years	1	Upper, GI	Multiorgan	Clin Diag not Confirm		UNK	UNK	Typhoid fever	No	0		1				7	9	8	0		1	13.1	0	0	38.2	16.5	3	215	2	66.7	2	2	25.6	2	2	36	108	56	73.3333	65	0	0
570	1015702051	Pediatric	35.2307	>25 - ≤45 years	>18 years	1	Skin, GI	Multiorgan	Reff Lab Only	Serology	Rickettsia typhi	Rickettsia Sp	Fever	No	0		1				6	3	2	0		1	15.4	0	0	48.5	7.1	2	173	2	58.1	2	2	30.6	2	2	39.4	145	100	115	92	0	0	20	0
570	1015702052	Pediatric	20.3751	>18 - ≤25 years	>18 years	1	Upper, Skin	Multiorgan	Reff Lab Only	PCR, serology	Rickettsia typhi	Rickettsia Sp	Typhoid fever	No	0		77				7	7	6	0		77	13.3	0	0	41.2	6.4	2	122	1	66	2	2	24.8	2	2	39	100	60	73.3333	100	0	0	20	0
570	1015702053	Pediatric	51.0253	>45 - ≤65 years	>18 years	1	Upper, GI	Multiorgan	Reff Lab Only	PCR	Rickettsia typhi	Rickettsia Sp	CAP	No	0	N/A	0	yes	Septic Shock	Septic shock	5	4	3	0	N/A	0	15.4	0	0	47.6	5.9	2	28	1	69	2	2	23	2	2	38.9	100	70	80	150	1	1	20	0
570	1015702054	Pediatric	40.345	>25 - ≤45 years	>18 years	1	Diarrhea	Gastrointestinal	Reff Lab Only	PCR, serology	Rickettsia typhi	Rickettsia Sp	BSI	Hepatitis B	0		1				9	10	9	0		1	13.6	0	0	41.8	8.8	2	91	1	86.7	3	3	9	1	1	40	100	60	73.3333	96	0	0	20	0
570	1015702055	Pediatric	30.4038	>25 - ≤45 years	>18 years	1	UTI, Skin, GI	Multiorgan			UNK	UNK	DHF I	No	0		77				2	5	4	0		77	16.8	0	0	50.8	8	2	45	1	73.7	2	2	19.3	2	2	37.4	120	80	93.3333	100	0	0	20	0
570	1015702056	Pediatric	19.7947	>18 - ≤25 years	>18 years	1	Skin	Skin and Soft tissue		PCR, serology	DENV-2	Dengue	DHF I	No	0		0				3	8	7	0		0	16.6	0	0	51.1	2.8	1	88	1	47.1	2	2	45.9	3	3	38.8	120	70	86.6667	64	0	0	20	0
570	1015702057	Pediatric	19.3922	>18 - ≤25 years	>18 years	2	Upper, GI	Multiorgan	Reff Lab Only	Serology	Rickettsia typhi	Rickettsia Sp	Typhoid fever	No	0		77				5	12	11	0		77	14	0	0	43.4	7.1	2	108	1	71.6	2	2	22	2	2	39.8	110	70	83.3333	100	0	0	24	0
570	1015702058	Pediatric	19.1157	>18 - ≤25 years	>18 years	1	Constitutional	Constitutional	Clin Diag not Confirm		UNK	UNK	Typhoid fever	No	0		77				5	7	6	0		77	17.7	0	0	54.7	7.2	2	85	1	70.7	2	2	21.2	2	2	38.3	110	80	90	100	0	0	24	0
570	1015702059	Pediatric	20.6379	>18 - ≤25 years	>18 years	1	Upper, Skin	Multiorgan		PCR, serology	DENV-2	Dengue	DHF I	No	0		77				7	5	4	0		77	16.1	0	0	49.5	2.7	1	43	1	36.7	1	1	47.9	3	3	37.7	110	70	83.3333	84	0	0
570	1015702060	Pediatric	19.1786	>18 - ≤25 years	>18 years	1	GI	Gastrointestinal		PCR, NS1, serology	DENV-2	Dengue	DHF I	No	0		0				5	5	4	0		0	14.6	0	0	45.2	2.6	1	72	1	51.9	2	2	35.1	2	2	38.3	101	51	67.6667	93	0	0
570	1015702061	Pediatric	30.6858	>25 - ≤45 years	>18 years	1	Upper, GI	Multiorgan	Clin Diag not Confirm		UNK	UNK	Dengue Fever	Splenomegaly	0		0				4	9	8	0		0	15.4	0	0	44.7	8.7	2	48	1	89.3	3	3	3.7	1	1	38	110	70	83.3333	72	0	0	20	0
570	1015702062	Pediatric	30	>25 - ≤45 years	>18 years	1	GI	Gastrointestinal			X NO SAMPLE	X NO SAMPLE	Withdraw				0				N/A	N/A				0	15.4	0	0	45.6	6	2	78	1	77	2	2	8	1	1	36.8	110	70	83.3333	68	0	0	18	0
570	1015702063	Pediatric	37.2375	>25 - ≤45 years	>18 years	1	GI	Gastrointestinal	Reff Lab Only	Serology	Leptospira	Leptospira	Dengue fever	No	0		1				3	3	2	0		1	14.7	0	0	44.2	5.6	2	133	1	87.1	3	3	10.8	1	1	39	120	70	86.6667	84	0	0	16	0
570	1015702064	Pediatric	43.5784	>25 - ≤45 years	>18 years	2	Diarrhea	Gastrointestinal			UNK	UNK	GEA	Anemia, Gatsric ulcer	0		1				5	9	8	0		1	7.1	1	1	22.1	8.2	2	413	2	81.3	2	2	13.2	1	1	37.9	100	60	73.3333	108	0	0	18	0
570	1015702065	Pediatric	20.167	>18 - ≤25 years	>18 years	1	HB	Gastrointestinal		Serology	Hepatitis A	Other	Hepatitis A	No	0		1				5	5	4	0		1	13.8	0	0	35.9	7.3	2	235	2	56.4	2	2	29.3	2	2	37.1	140	90	106.667	92	0	0	20	0
570	1015702066	Pediatric	18.9076	>18 - ≤25 years	>18 years	1	Skin, GI	Multiorgan		PCR, serology	DENV-2	Dengue	DHF II	No	0		0				6	4	3	0		0	14.9	0	0	44.5	4.2	2	58	1	45.9	2	2	33.4	2	2	36.5	120	90	100	88	0	0	18	0
570	1015702067	Pediatric	27.6331	>25 - ≤45 years	>18 years	1	Upper, Skin, GI	Multiorgan	Clin Diag not Confirm		UNK	UNK	Measles	No	0		0				4	3	2	0		0	14.9	0	0	44	6.7	2	272	2	74.7	2	2	15.9	1	1	37.7	140	70	93.3333	88	0	0	16	0
570	1015702068	Pediatric	38.4203	>25 - ≤45 years	>18 years	1	Diarrhea	Gastrointestinal		BC, serology	Salmonella sp	Salmonella Sp	Typhoid fever	Schizophrenia	0		0				5	5	4	0		0	13.1	0	0	37.8	3	1	106	1	69.4	2	2	19.7	2	2	37	100	70	80	100	0	0	20	0
570	1015702069	Pediatric	56.0219	>45 - ≤65 years	>18 years	1	CNS, Diar	Multiorgan			UNK	UNK	GEA	No	0		0				1	10	9	0		0	14.2	0	0	40.7	20.6	3	264	2	86.9	3	3	9.9	1	1	39.1	90	60	70	130	0	0	28	0
570	1015702070	Pediatric	48.0027	>45 - ≤65 years	>18 years	1	Diarrhea	Gastrointestinal	Reff Lab Only	PCR	Leptospira	Leptospira	Dengue fever	No	0	N/A	77	yes	Respiratory Failure	Respiratory Failure	3	3	2	0	N/A	77	11.5	1	1	32.9	9.6	2	45	1	92.1	3	3	3.8	1	1	38.6	90	60	70	108	0	0	20	0
570	1015702071	Pediatric	23.7262	>18 - ≤25 years	>18 years	2	Skin, GI	Multiorgan	Clin Diag not Confirm		UNK	UNK	Dengue Fever	No	0		1				4	4	3	0		1	12.5	0	0	38.2	3.5	1	145	1	67.1	2	2	27.1	2	2	38	100	60	73.3333	80	0	0	16	0
570	1015702072	Pediatric	34.0014	>25 - ≤45 years	>18 years	2	Skin, GI	Multiorgan			UNK	UNK	UTI	No	0		0				4	9	8	0		0	13.1	0	0	40.2	22.7	3	294	2	95.7	3	3	2	1	1	39.8	110	70	83.3333	85	0	0	20	0
570	1015702073	Pediatric	21.2758	>18 - ≤25 years	>18 years	1	Skin, GI	Multiorgan		PCR, NS1, serology	DENV-3	Dengue	DHF I	No	0		0				3	7	6	0		0	15.3	0	0	45.4	3.8	1	166	2	66.3	2	2	13.5	1	1	39	120	80	93.3333	110	0	0	22	0
570	1015702074	Pediatric	20.2957	>18 - ≤25 years	>18 years	1	Skin	Skin and Soft tissue		PCR, NS1	DENV-3	Dengue	DF	Schizophrenia	0		0				4	6	5	0		0	13.6	0	0	40.2	1.8	1	110	1	64.8	2	2	23.2	2	2	37.3	110	70	83.3333	104	0	0	20	0
570	1015702075	Pediatric	34.0014	>25 - ≤45 years	>18 years	2	Upper	Respiratory		PCR, NS1, serology	DENV-2	Dengue	DHF II	No	0		0				2	8	7	0		0	10.7	1	1	30.8	4.8	2	96.3	1	89.4	3	3	4	1	1	38	106	98	100.667	110	0	0	24	0
570	1015702076	Pediatric	37.9822	>25 - ≤45 years	>18 years	1	Diarrhea	Gastrointestinal	Reff Lab Only	PCR, serology	Chikungunya	Chikungunya	Dengue fever	No	0		0				3	4	3	0		0	13.7	0	0	42.7	3.4	1	193	2	66.5	2	2	14.8	1	1	37.2	120	90	100	70	0	0	20	0
570	1015702077	Pediatric	22.0014	>18 - ≤25 years	>18 years	2	Upper, Diar	Multiorgan		Serology	Salmonella typhi	Salmonella Sp	Typhoid fever	No	0		77				4	3	2	0		77	13.2	0	0	40.9	8.3	2	302	2	77.4	2	2	13.8	1	1	39	120	91	100.667	106	0	0	22	0
570	1015702078	Pediatric	28.5394	>25 - ≤45 years	>18 years	2	GI	Gastrointestinal	Reff Lab Only	16S PCR, sequencing	Acinetobacter baumanii	Other	Typhoid fever	No	0		1				3	5	4	0		1	13.6	0	0	38.7	5.1	2	137	1	74	2	2	14.8	1	1	37.5	130	70	90	96	0	0	20	0
570	1015702079	Pediatric	49.0021	>45 - ≤65 years	>18 years	1	Lower, GI	Multiorgan			UNK	UNK	CAP	Lung TB	0		77				5	3	2	0		77	13	0	0	40.9	16	3	394	2	88	3	3	5.2	1	1	37.3	130	80	96.6667	103	0	0	20	0
570	1015702080	Pediatric	20.9993	>18 - ≤25 years	>18 years	1	GI	Gastrointestinal		NS1, serology	DENV	Dengue	DHF I	No	0		1				5	6	5	0		1	15.2	0	0	44.9	1.8	1	111	1	66.7	2	2	26.2	2	2	38.4	110	70	83.3333	113	0	0	20	0
570	1015702081	Pediatric	48.9281	>45 - ≤65 years	>18 years	1	GI	Gastrointestinal		PCR, serology	DENV-3	Dengue	DF	No	0		0				2	3	2	0		0	14.9	0	0	45.4	5.6	2	162	2	74.7	2	2	15.4	1	1	38.2	90	60	70	90	0	0	20	0
570	1015702082	Pediatric	20.0027	>18 - ≤25 years	>18 years	2	Upper, Skin	Multiorgan			UNK	UNK	Tonsilitis	No	0		0				4	4	3	0		0	12.2	0	0	35	12.4	3	312	2	82.5	2	2	11.7	1	1	38.9	90	60	70	100	0	0	18	0
570	1015702083	Pediatric	59.1321	>45 - ≤65 years	>18 years	2	Lower, GI	Multiorgan			UNK	UNK	UTI	No	0		77				3	8	7	0		77	7.3	1	1	21	25.4	3	350	2	92.4	3	3	4.6	1	1	38	100	60	73.3333	100	0	0	24	0
570	1015702084	Pediatric	40.8433	>25 - ≤45 years	>18 years	1	GI	Gastrointestinal	Reff Lab Only	PCR, serology	Rickettsia typhi	Rickettsia Sp	Fever	No	0		77				10	5	4	0		77	11.7	1	1	33.8	7.7	2	150	1	83.6	3	3	8.2	1	1	37.3	106	60	75.3333	92	0	0	20	0
570	1015702085	Pediatric	27.0281	>25 - ≤45 years	>18 years	1	Upper, Diar	Multiorgan		BC, serology	Salmonella typhi	Salmonella Sp	Typhoid fever	No	0		0				6	7	6	0		0	12.5	1	1	35.2	5.4	2	188	2	81.4	2	2	14.6	1	1	39	130	72	91.3333	122	0	0	20	0
570	1015702086	Pediatric	57.5852	>45 - ≤65 years	>18 years	1	GI	Gastrointestinal		BC	Klebsiella pneumoniae	Other	UTI	DM type II, KAD	0	N/A	0	yes	Respiratory Failure	Respiratory Failure	3	6	5	0	N/A	0	13.9	0	0	46.1	8	2	85	1	91.9	3	3	6.6	1	1	37.1	110	72	84.6667	80	0	0	19	0
570	1015702087	Pediatric	59.729	>45 - ≤65 years	>18 years	1	Diarrhea	Gastrointestinal			UNK	UNK	GEA	DM type II	0		0				3	4	3	0		0	15.5	0	0	43.7	10.1	3	195	2	86.6	3	3	5	1	1	38.2	130	80	96.6667	109	0	0	22	0
570	1015702088	Pediatric	19.9507	>18 - ≤25 years	>18 years	2	Upper, UTI, GI	Multiorgan			UNK	UNK	UTI	No	0		0				3	6	5	0		0	11	1	1	31.3	16.5	3	233	2	86.7	3	3	5.4	1	1	39.3	120	60	80	126	0	0	24	0
570	1015702089	Pediatric	57.4784	>45 - ≤65 years	>18 years	2	Upper, Diar	Multiorgan	Reff Lab Only	Serology	Salmonella typhi	Salmonella Sp	Gastroenteritis	No	0		0				2	3	2	0		0	12.6	0	0	38.1	11	3	219	2	82.8	2	2	10.6	1	1	36	135	85	101.667	80	0	0	24	0
570	1015702090	Pediatric	21.9849	>18 - ≤25 years	>18 years	1	Upper, GI	Multiorgan	Clin Diag not Confirm		UNK	UNK	Typhoid fever	Hepatitis B	0		77				7	5	4	0		77	13.9	0	0	41.5	8.7	2	150	1	76	2	2	13.9	1	1	39.2	110	65	80	84	0	0	20	0
570	1015702091	Pediatric	21.8535	>18 - ≤25 years	>18 years	1	Upper, GI	Multiorgan			UNK	UNK	CAP	No	0		1				10	7	6	0		1	11.2	1	1	36.3	7.8	2	335	2	73.4	2	2	14.2	1	1	37.6	120	75	90	82	0	0	20	0
570	1015702092	Pediatric	18.0014	>18 - ≤25 years	>18 years	1	Skin, GI	Multiorgan	Clin Diag not Confirm		UNK	UNK	Typhoid fever	Hepatitis B	0		0				4	6	5	0		0	14.3	0	0	43.4	4.2	2	143	1	75.6	2	2	18.7	2	2	39.5	140	80	100	118	0	0	22	0
570	1015702093	Pediatric	18.4	>18 - ≤25 years	>18 years	2	Lower, Skin, GI	Multiorgan			X NO SAMPLE	X NO SAMPLE	Withdraw				0				N/A	N/A				0	9	1	1	28.8	4.3	2	232	2	71	2	2	18.5	2	2	36.2	110	60	76.6667	108	0	0	24	0
570	1015702094	Pediatric	26.8802	>25 - ≤45 years	>18 years	1	Skin	Skin and Soft tissue	Clin Diag not Confirm		UNK	UNK	Typhoid fever	No	0		0				4	6	5	0		0	15.3	0	0	38.1	3.9	1	106	1	50.8	2	2	26.8	2	2	37.5	90	60	70	102	0	0	18	0
570	1015702095	Pediatric	26.0096	>25 - ≤45 years	>18 years	2	Skin, GI	Multiorgan	Clin Diag not Confirm		UNK	UNK	Typhoid fever	No	0		1				6	6	5	0		1	13.4	0	0	39.6	2.8	1	154	2	76.8	2	2	16.1	2	2	38.9	112	78	89.3333	102	0	0	20	0
570	1015702096	Pediatric	30.2368	>25 - ≤45 years	>18 years	2	Skin, GI	Multiorgan			UNK	UNK	DF	No	0		0				3	6	5	0		0	11.5	1	1	33.6	6.2	2	134	1	85.8	3	3	11.8	1	1	38	115	70	85	115	0	0	22	0
570	1015702097	Pediatric	64.0931	>45 - ≤65 years	>18 years	2	Upper, GI	Multiorgan	Clin Diag not Confirm		UNK	UNK	Typhoid fever	Hepatitis B	0		77				9	4	3	0		77	14	0	0	40.7	3.9	1	90	1	67.4	2	2	18.4	2	2	39	120	80	93.3333	94	0	0	19	0
570	1015702098	Pediatric	23.2772	>18 - ≤25 years	>18 years	2	Constitutional	Constitutional			UNK	UNK	DF	No	0		1				5	4	3	0		1	13.9	0	0	41.4	6.1	2	127	1	66.8	2	2	23.6	2	2	39.6	123	70	87.6667	90	0	0	20	0
570	1015702099	Pediatric	56.5038	>45 - ≤65 years	>18 years	1	UTI, Diar	Multiorgan			UNK	UNK	UTI	No	0		0				4	4	3	0		0	13.9	0	0	41.6	20.3	3	204	2	90.9	3	3	4.7	1	1	38.2	130	80	96.6667	108	0	0	24	0
570	1015702100	Pediatric	29.2758	>25 - ≤45 years	>18 years	2	GI	Gastrointestinal	Reff Lab Only	Serology	Rickettsia typhi	Rickettsia Sp	UTI	No	0		77				7	9	8	0		77	10.9	1	1	33.3	4.8	2	110	1	71	2	2	20.7	2	2	39	110	70	83.3333	72	0	0	20	0
570	1015702101	Pediatric	20.9993	>18 - ≤25 years	>18 years	1	Upper, GI	Multiorgan	Clin Diag not Confirm		UNK	UNK	Dengue Fever	No	0		77				4	5	4	0		77	15.4	0	0	45.1	2.3	1	89	1	47.6	2	2	43.3	2	2	38.1	100	70	80	80	0	0	18	0
570	1015702102	Pediatric	34.0671	>25 - ≤45 years	>18 years	1	Diarrhea	Gastrointestinal	Reff Lab Only	PCR	Leptospira	Leptospira	Dengue fever	No	0		77				4	6	5	0		77	13	0	0	40.4	8.6	2	74	1	90.1	3	3	4.1	1	1	37.8	120	70	86.6667	86	0	0	20	0
570	1015702103	Pediatric	24.5366	>18 - ≤25 years	>18 years	1	GI	Gastrointestinal			UNK	UNK	Ricketsiosis	No	0		77				4	8	7	0		77	15.3	0	0	46.3	6.7	2	133	1	75.1	2	2	16.3	2	2	38.1	120	80	93.3333	100	0	0	18	0
570	1015702104	Pediatric	24.3806	>18 - ≤25 years	>18 years	1	HB	Gastrointestinal		Serology	Hepatitis A	Other	Hepatitis A	No	0		0				3	7	6	0		0	16.7	0	0	48.9	4.6	2	173	2	64.4	2	2	24.2	2	2	37.1	110	70	83.3333	108	0	0	20	0
570	1015702105	Pediatric	25.0021	>25 - ≤45 years	>18 years	1	GI	Gastrointestinal	Clin Diag not Confirm		UNK	UNK	Dengue Fever	No	0		0				3	6	5	0		0	12.4	1	1	37.9	2.9	1	128	1	63.2	2	2	19.9	2	2	37.8	120	80	93.3333	88	0	0	16	0
570	1015702106	Pediatric	50.0014	>45 - ≤65 years	>18 years	1	GI	Gastrointestinal			UNK	UNK	DF	DM type II	0		0				5	4	3	0		0	13.1	0	0	38.9	7.1	2	77	1	47.2	2	2	36.5	2	2	38.3	110	70	83.3333	98	0	0	18	0
570	1015702107	Pediatric	54.2396	>45 - ≤65 years	>18 years	1	GI	Gastrointestinal	Clin Diag not Confirm		UNK	UNK	Typhoid fever	Hypertension	0		1				5	3	2	0		1	10.4	1	1	30	13.5	3	280	2	67.8	2	2	22.7	2	2	38.4	140	70	93.3333	90	0	0	17	0
570	1015702108	Pediatric	33.0021	>25 - ≤45 years	>18 years	1	GI	Gastrointestinal	Reff Lab Only	PCR, serology	Rickettsia typhi	Rickettsia Sp	Typhoid fever	No	0		77				7	9	8	0		77	14.1	0	0	41.9	6	2	124	1	70	2	2	19.6	2	2	39.2	107	72	83.6667	100	0	0	20	0
570	1015702109	Pediatric	55.7	>45 - ≤65 years	>18 years	2	Upper, Diar	Multiorgan			UNK	UNK	Demam typhoid	No			1				N/A	N/A				1	13.7	0	0	40.2	6.7	2	138	1	74.8	2	2	19.4	2	2	38.8	110	60	76.6667	88	0	0	20	0
570	1015702110	Pediatric	55.0007	>45 - ≤65 years	>18 years	2	GI	Gastrointestinal	Reff Lab Only	PCR, serology	SEOUL VIRUS	Other	Dengue fever	No	0		1				4	5	4	0		1	13.2	0	0	38.8	3.9	1	50	1	80.6	2	2	8.4	1	1	36.7	100	60	73.3333	82	0	0	18	0
570	1015702111	Pediatric	70.4312	>65 years	>18 years	2	UTI	Genitourinary			UNK	UNK	UTI		0		77				3	5	4	0		77	11.3	1	1	34.9	11.3	3	280	2	71.6	2	2	15.1	1	1	38.4	140	90	106.667	102	0	0	26	0
570	1015702112	Pediatric	40.4189	>25 - ≤45 years	>18 years	1	GI	Gastrointestinal	Reff Lab Only	PCR, serology	Rickettsia typhi	Rickettsia Sp	Dengue fever	No	0		77				5	7	6	0		77	16.1	0	0	47.3	5.2	2	126	1	80	2	2	14.3	1	1	38	120	80	93.3333	110	0	0	20	0
570	1015702113	Pediatric	27.2088	>25 - ≤45 years	>18 years	2	GI	Gastrointestinal	Reff Lab Only	Serology	Rickettsia typhi	Rickettsia Sp	UTI	Anemia	0		77				3	5	4	0		77	12.1	0	0	35.7	7.5	2	168	2	73.3	2	2	16.9	2	2	38	110	70	83.3333	102	0	0	20	0
570	1015702114	Pediatric	60.9309	>45 - ≤65 years	>18 years	1	Diarrhea	Gastrointestinal	Reff Lab Only	Serology	Rickettsia typhi	Rickettsia Sp	Typhoid fever	No	0		77				8	6	5	0		77	13.9	0	0	40.8	6.8	2	142	1	75.2	2	2	14.9	1	1	38	110	70	83.3333	98	0	0	20	0
570	1015702115	Pediatric	47.0637	>45 - ≤65 years	>18 years	1	Lower, Skin, HB	Multiorgan			UNK	UNK	Drug eruption ec OAT	DM type II, Lung TB	0		77				7	9	8	0		77	12.2	1	1	37.6	18.1	3	239	2	77.3	2	2	14.4	1	1	38.7	100	60	73.3333	104	0	0	24	0
570	1015702116	Pediatric	45.3634	>45 - ≤65 years	>18 years	2	Upper, Diar	Multiorgan	Reff Lab Only	PCR, serology	Rickettsia typhi	Rickettsia Sp	Dengue fever	No	0		0				8	8	7	0		0	16.2	0	0	45.3	6.4	2	69	1	66.8	2	2	21.8	2	2	38	100	70	80	96	0	0	20	0
570	1015702117	Pediatric	50.0014	>45 - ≤65 years	>18 years	1	Upper	Respiratory		Serology	Leptospira	Leptospira	Leptospirosis		0		0				6	12	11	0		0	13.7	0	0	41.3	8.7	2	253	2	87.3	3	3	6.9	1	1	38	140	90	106.667	100	0	0	20	0
570	1015702118	Pediatric	61.1472	>45 - ≤65 years	>18 years	1	Upper, GI	Multiorgan	Reff Lab Only	PCR, serology	Rickettsia typhi	Rickettsia Sp	Typhoid fever	No	0		77				8	8	7	0		77	14	0	0	46	8.3	2	64	1	72	2	2	15	1	1	38.6	110	70	83.3333	85	0	0	20	0
570	1015702119	Pediatric	23.1348	>18 - ≤25 years	>18 years	2	GI	Gastrointestinal	Reff Lab Only	PCR, serology	DENV-3	Dengue	Typhoid fever	No	0		77				6	3	2	0		77	11.3	1	1	34.9	1.2	1	113	1	55.3	2	2	26.8	2	2	37.7	120	70	86.6667	92	0	0	16	0
570	1015702120	Pediatric	50.5435	>45 - ≤65 years	>18 years	2	GI	Gastrointestinal	Clin Diag not Confirm		UNK	UNK	Typhoid fever	DM type II	0		77				7	4	3	0		77	13.2	0	0	39.1	3.2	1	158	2	50.4	2	2	36.2	2	2	38.5	100	60	73.3333	80	0	0	20	0
570	1015702121	Pediatric	19.3155	>18 - ≤25 years	>18 years	1	GI	Gastrointestinal	Reff Lab Only	Serology	Rickettsia typhi	Rickettsia Sp	Dengue fever	No	0		77				7	5	4	0		77	15.2	0	0	40.6	3.3	1	103	1	77.1	2	2	19.2	2	2	37.6	130	80	96.6667	90	0	0	20	0
570	1015702122	Pediatric	18.4394	>18 - ≤25 years	>18 years	2	Skin, GI	Multiorgan		PCR, serology	DENV-2	Dengue	DF	No	0		77				4	5	4	0		77	14.3	0	0	43.6	3.7	1	68	1	66.5	2	2	25.5	2	2	37.2	100	60	73.3333	88	0	0	20	0
570	1015702123	Pediatric	39.0691	>25 - ≤45 years	>18 years	2	Lower, GI	Multiorgan	Reff Lab Only	Serology	Influenza A	Influenza	Dengue fever	DM type II	0		77				4	7	6	0		77	13.6	0	0	39	3.3	1	147	1	84.6	3	3	11.7	1	1	37.2	100	80	86.6667	96	0	0	28	0
570	1015702124	Pediatric	25.0021	>25 - ≤45 years	>18 years	1	HB	Gastrointestinal		Serology	DENV	Dengue	DF	No	0		77				4	6	5	0		77	12.1	1	1	32.6	8	2	10	1	92	3	3	5.5	1	1	37	80	40	53.3333	103	0	0	16	0
570	1015702125	Pediatric	65.8398	>65 years	>18 years	1	Diarrhea	Gastrointestinal	Reff Lab Only	Blood PCR	Streptococcus pneumoniae	Streptococcus pneumoniae	Gastroenteritis	Lung TB	0		77				1	7	6	0		77	9.7	1	1	31	21	3	118	1	95.8	3	3	1e-06	1	1	37.3	100	50	66.6667	110	0	0	26	0
570	1015702126	Pediatric	22.1437	>18 - ≤25 years	>18 years	1	GI	Gastrointestinal		BC	Salmonella paratyphi A	Salmonella Sp	Paratyphoid fever	No	0		77				4	5	4	0		77	13.1	0	0	42	4.3	2	156	2	66.2	2	2	19.4	2	2	36.8	120	80	93.3333	100	0	0	20	0
570	1015702127	Pediatric	24.8487	>18 - ≤25 years	>18 years	2	Upper, HB	Multiorgan			UNK	UNK	URTI	Anemia	0		77				5	7	6	0		77	6	1	1	21.3	9.8	2	216	2	71	2	2	21	2	2	38.3	100	70	80	120	0	0	24	0
570	1015702128	Pediatric	24.4545	>18 - ≤25 years	>18 years	1	Upper, GI	Multiorgan	Reff Lab Only	Serology	Influenza A	Influenza	CAP	No	0		77				3	4	3	0		77	15.4	0	0	44.1	14.2	3	214	2	92.2	3	3	3.9	1	1	37.5	110	70	83.3333	88	0	0	22	0
570	1015702129	Pediatric	19.3484	>18 - ≤25 years	>18 years	1	Upper, GI	Multiorgan	Reff Lab Only	Serology	Influenza A	Influenza	URTI	No	0		77				5	3	2	0		77	15.7	0	0	44.5	4.6	2	152	2	70.3	2	2	15	1	1	37.5	100	80	86.6667	80	0	0	22	0
570	1015702130	Pediatric	61.8371	>45 - ≤65 years	>18 years	2	Upper, Skin, HB	Multiorgan			UNK	UNK	CAP	No	0	N/A	0	yes	Sepsis	Septic shock	4	5	4	0	N/A	0	12.7	0	0	37.5	8.7	2	53	1	82.4	2	2	10.2	1	1	38.3	180	90	120	99	0	0	18	0
570	1015702131	Pediatric	52.4545	>45 - ≤65 years	>18 years	1	Diarrhea	Gastrointestinal			UNK	UNK	GEA	No	0		77				1	7	6	0		77	15.1	0	0	44.8	11.9	3	182	2	88.5	3	3	6.5	1	1	39.4	150	80	103.333	112	0	0	31	0
570	1015702132	Pediatric	73.7823	>65 years	>18 years	2	Skin, Diar	Multiorgan		pus culture	Escherichia coli	Escherichia coli	Ulcer pedis	DM type II	0		77				7	5	4	0		77	10.7	1	1	32.1	13.9	3	211	2	86.1	3	3	5.8	1	1	38.8	100	50	66.6667	100	0	0	26	0
570	1015702133	Pediatric	19.2142	>18 - ≤25 years	>18 years	2	GI	Gastrointestinal		PCR, NS1, serology	DENV-2	Dengue	DHF II	No	0		77				4	7	6	0		77	13.3	0	0	41.1	5.9	2	58	1	76.8	2	2	14.1	1	1	37.8	100	60	73.3333	120	0	0	28	0
570	1015702134	Pediatric	50.0041	>45 - ≤65 years	>18 years	1	Upper, Skin, HB	Multiorgan	Reff Lab Only	PCR, serology	Leptospira	Leptospira	Dengue fever	No	0		77				4	5	4	0		77	12.4	1	1	37.4	7.6	2	51	1	94	3	3	3.2	1	1	37.8	100	60	73.3333	104	0	0	36	0
570	1015702135	Pediatric	18.4093	>18 - ≤25 years	>18 years	2	Skin, GI	Multiorgan		PCR, NS1	DENV-3	Dengue	DF	No	0		0				3	5	4	0		0	11.2	1	1	33.4	1.9	1	87	1	73.1	2	2	20.4	2	2	39	100	60	73.3333	112	0	0	24	0
570	1015702136	Pediatric	28.5175	>25 - ≤45 years	>18 years	2	Skin, GI	Multiorgan		PCR, serology	DENV-3	Dengue	DHF II	No	0		0				4	5	4	0		0	15.3	0	0	44.9	1.7	1	55	1	42.2	1	1	34.1	2	2	38.5	100	80	86.6667	108	0	0	28	0
580	1015801001	Adult	14.5298	>5 - ≤18 years	>5 - ≤18 years	1	GI	Gastrointestinal		pus culture (peritonitis)	Escherichia coli	Escherichia coli	Appendicitis	No	0		0				3	7	6	0		0	12.6	0	0	37.9	23.7	3	290	2	84.4	3	3	7.8	1	1	40.4	N/A	N/A		148	1	1	28	0
580	1015801002	Adult	3.93977	≤5 years	≤5 years	2	Upper	Respiratory		NS1, serology	DENV	Dengue	DF	No	0		0				3	5	4	0		0	13.8	0	0	44.1	3	1	223	2	38.8	1	1	46.2	3	3	38.8	N/A	N/A		110	0	0	26	0
580	1015801003	Adult	2.52704	≤5 years	≤5 years	2	Constitutional	Constitutional			UNK	UNK	Craniofaringioma	Craniofaringioma	0	N/A	0	yes	UNK	UNK	1	15	14	0	N/A	0	7.4	1	1	20.5	6.4	2	217	2	47.6	1	1	43.2	3	3	38.8	N/A	N/A		120	0	0	28	0
580	1015801004	Adult	5.64545	>5 - ≤18 years	>5 - ≤18 years	1	Upper	Respiratory		Throat swab culture	Acinetobacter baumanii	Other	Rhynopharingitis	No	0		77				4	6	5	0		77	13	0	0	36.4	28.8	3	158	2	92.8	3	3	4.1	1	1	39.2	N/A	N/A		124	0	0	42	1
580	1015801005	Adult	7.46064	>5 - ≤18 years	>5 - ≤18 years	1	GI	Gastrointestinal		PCR, serology	DENV-1	Dengue	DF	No	0		1				5	4	3	0		1	13.8	0	0	40.6	8.7	2	150	1	52.3	1	1	37.6	3	3	39.6	100	50	66.6667	99	0	0	28	0
580	1015801006	Adult	12.4381	>5 - ≤18 years	>5 - ≤18 years	1	GI	Gastrointestinal		PCR, NS1, serology	DENV-3	Dengue	DF	No	0		1				12	5	4	0		1	13.5	0	0	40.1	3.1	1	127	1	81.8	3	3	11.2	1	1	39	100	60	73.3333	108	0	0	28	0
580	1015801007	Adult	3.5	≤5 years	≤5 years	2	CNS, Lower	Multiorgan			X NO SAMPLE	X NO SAMPLE	Bacterial Meningoencephalitis	Cerebral palsy, Lung TB, Toxoplasmosis	1	5	0	yes	Septic Shock	Septic shock	2	6	5	1	5	0	11.8	0	0	35.5	5.4	1	128	1	76.4	3	3	16.9	1	1	39	N/A	N/A		102	0	0	36	0
580	1015801008	Adult	13.0431	>5 - ≤18 years	>5 - ≤18 years	1	GI	Gastrointestinal		PCR, serology	DENV-4	Dengue	DF	No	0		77				5	5	4	0		77	13.5	0	0	40.6	2.9	1	122	1	50.8	1	1	31.9	2	2	39.8	130	70	90	84	0	0	24	0
580	1015801009	Adult	1.12526	≤5 years	≤5 years	1	CNS, Upper	Multiorgan	Reff Lab Only	PCR, serology	DENV-1	Dengue	Febrile convulsion	No	0		0				1	5	4	0		0	12.4	0	0	34.9	6	2	21	1	57.8	1	1	33.2	3	3	39	N/A	N/A		120	0	0	24	0
580	1015801011	Adult	5.43463	>5 - ≤18 years	>5 - ≤18 years	2	GI	Gastrointestinal	Reff Lab Only	Serology	Rickettsia typhi	Rickettsia Sp	Typhoid fever	No	0		77				11	5	4	0		77	11.7	0	0	34.6	4.7	2	119	1	42.1	1	1	36.4	3	3	36.5	N/A	N/A		100	0	0	28	0
580	1015801012	Adult	3.00342	≤5 years	≤5 years	1	CNS, Lower	Multiorgan			UNK	UNK	Pneumonia	Cerebral palsy, Hydrocephalus, Malnutrition	0		0				2	17	16	0		0	11.5	0	0	33.8	13.5	2	423	2	87.3	3	3	7.2	1	1	38.9	N/A	N/A		140	1	1	48	1
580	1015801013	Adult	7.11841	>5 - ≤18 years	>5 - ≤18 years	2	CNS, Upper	Multiorgan			UNK	UNK	Febrile convulsion	Epilepsy	0		0				1	3	2	0		0	12.1	0	0	35.1	11.7	2	229	2	83.3	3	3	8.1	1	1	38.4	110	70	83.3333	130	0	0	24	0
580	1015801015	Adult	1.70294	≤5 years	≤5 years	1	UTI, HB	Multiorgan		PCR, serology	DENV-1	Dengue	DHF I	No	0		1				4	5	4	0		1	11	0	0	33.6	3.8	1	146	1	37.4	1	1	47.6	3	3	38.7	N/A	N/A		134	0	0	24	0
580	1015801094	Adult	3.84942	≤5 years	≤5 years	2	CNS, Upper, Skin, GI	Multiorgan	Reff Lab Only	qPCR	HHV-6	Other	URTI	No	0		1				3	6	5	0		1	11.5	0	0	35.7	7.6	2	223	2	69.2	2	2	24.6	1	1	37.5	N/A	N/A		119	0	0	36	0
580	1015801017	Adult	1.83436	≤5 years	≤5 years	1	CNS, Upper	Multiorgan			UNK	UNK	Febrile convulsion	Delayed development	0		0				1	4	3	0		0	11.2	0	0	33.8	14.9	2	233	2	70.8	3	3	19.8	1	1	38.4	N/A	N/A		101	0	0	32	0
580	1015801018	Adult	4.9	≤5 years	≤5 years	1	CNS, Upper	Multiorgan			X NO SAMPLE	X NO SAMPLE					0				N/A	N/A				0	10.5	1	1	33.4	12.6	2	351	2	51.1	1	1	42.9	3	3	39.7	N/A	N/A		120	0	0	22	0
580	1015801019	Adult	2.57632	≤5 years	≤5 years	1	Diarrhea	Gastrointestinal			UNK	UNK	Diarrhea	No	0		0				0	5	4	0		0	10.8	1	1	31.8	4.6	1	208	2	77.8	3	3	11.8	1	1	40.2	N/A	N/A		150	0	0	36	0
580	1015801020	Adult	3.56742	≤5 years	≤5 years	2	CNS, Lower	Multiorgan			UNK	UNK	Pneumonia	Cerebral palsy	0		0				1	14	13	0		0	12.1	0	0	36.4	9.2	2	264	2	71.9	3	3	17.5	1	1	40	N/A	N/A		108	0	0	32	0
580	1015801021	Adult	6.23135	>5 - ≤18 years	>5 - ≤18 years	1	GI	Gastrointestinal		PCR, NS1, serology	DENV-1	Dengue	DF	Malnutrition	0		0				4	4	3	0		0	11	1	1	35.6	3.4	1	64	1	20	1	1	70.6	3	3	38.5	90	60	70	116	0	0	24	0
580	1015801022	Adult	4.18891	≤5 years	≤5 years	2	CNS, Upper, GI	Multiorgan			UNK	UNK	Pharyngitis	Delayed speech development	0		77				4	7	6	0		77	11.9	0	0	35	35	3	436	2	82.5	3	3	11	1	1	38.5	N/A	N/A		116	0	0	35	0
580	1015801023	Adult	1.5	≤5 years	≤5 years	2	CNS	CNS			UNK	UNK	Febrile convulsion	No	0		0				1	4	3	0		0	12.1	0	0	33.2	25.5	3	433	2	53.2	1	1	38.5	3	3	38.2	80	50	60	130	0	0	32	0
580	1015801024	Adult	4.70637	≤5 years	≤5 years	1	Skin, Diar	Multiorgan	Reff Lab Only	Serology	Salmonella typhi	Salmonella Sp	Hirschprung disease	Anemia, Hirschprung disease, Malnutrition	0	N/A	0	yes	UNK	UNK	8	54	53	0	N/A	0	7.4	1	1	26.8	11.9	2	271	2	57.6	1	1	33.6	3	3	38.5	N/A	N/A		120	0	0	25	0
580	1015801025	Adult	2.57084	≤5 years	≤5 years	2	Lower, GI	Multiorgan			UNK	UNK	Pneumonia	No	0		1				5	5	4	0		1	10.4	1	1	31.2	11	2	299	2	70.5	2	2	19.9	1	1	38.5	N/A	N/A		138	0	0	70	1
580	1015801026	Adult	4.08761	≤5 years	≤5 years	1	Skin	Skin and Soft tissue		PCR, serology	DENV-1	Dengue	DHF I	No	0		0				4	7	6	0		0	13.8	0	0	39.7	3	1	152	2	33	1	1	57.9	3	3	39	100	70	80	120	0	0	32	0
580	1015801027	Adult	2.00958	≤5 years	≤5 years	1	CNS, Upper	Multiorgan	Reff Lab Only	PCR, serology	Chikungunya	Chikungunya	Febrile convulsion	No	0		0				N/A	9	8	0		0	11.7	0	0	35.2	13	2	404	2	73.7	3	3	14.3	1	1	39	N/A	N/A		153	1	1	42	1
580	1015801028	Adult	12.512	>5 - ≤18 years	>5 - ≤18 years	1	Upper, GI	Multiorgan			UNK	UNK	Appendicitis	No	0		0				2	4	3	0		0	12.2	0	0	36.6	16.1	3	340	2	91.4	3	3	4.9	1	1	38.5	N/A	N/A		92	0	0	28	0
580	1015801029	Adult	1.36071	≤5 years	≤5 years	2	Lower	Respiratory		BC	Pseudomonas aeruginosa	Other	Pneumonia	Congenital malformation, Malnutrition	0		0				12	9	8	0		0	12.4	0	0	36.4	11.1	2	270	2	41.9	1	1	52.2	3	3	38.2	N/A	N/A		150	0	0	40	0
580	1015801030	Adult	17.692	>5 - ≤18 years	>5 - ≤18 years	1	GI	Gastrointestinal		PCR, serology	DENV-2	Dengue	DF	No	0		0				3	5	4	0		0	14.2	0	0	41.6	1.4	1	133	1	41.6	1	1	50.4	3	3	37.1	100	70	80	90	0	0	24	0
580	1015801031	Adult	1.13073	≤5 years	≤5 years	2	Lower	Respiratory			UNK	UNK	Pneumonia	Down syndrome, Obesity, Congenital malfotmation of heart	0	N/A	77	yes	Respiratory Failure	Respiratory Failure	13	3	2	0	N/A	77	10	1	1	29.9	14.5	2	30	1	72.8	3	3	24.9	1	1	39.3	N/A	N/A		160	1	1	55	1
580	1015801032	Adult	17.1362	>5 - ≤18 years	>5 - ≤18 years	2	Upper, Diar	Multiorgan		NS1, serology	DENV	Dengue	DF	No	0		1				5	6	5	0		1	13.1	0	0	37.7	1.7	1	67	1	32.1	1	1	31.1	2	2	39.5	110	70	83.3333	98	0	0	25	0
580	1015801033	Adult	1.48392	≤5 years	≤5 years	2	Lower	Respiratory	Reff Lab Only	Serology	RSV	RSV	Bronchiolitis	No	0		1				2	3	2	0		1	11.9	0	0	34.9	6	2	294	2	40.3	1	1	46.1	3	3	38	N/A	N/A		120	0	0	60	1
580	1015801034	Adult	3.58385	≤5 years	≤5 years	2	Upper, HB	Multiorgan	Reff Lab Only	PCR	DENV-2	Dengue	URTI	Gastric ulcer, Hypertension, Choledocal cyst	1	7	0				2	20	19	1	7	0	11.2	0	0	32.9	11.3	2	322	2	33.6	1	1	59.4	3	3	36.9	N/A	N/A		92	0	0	36	0
580	1015801035	Adult	6.5243	>5 - ≤18 years	>5 - ≤18 years	1	Upper, GI	Multiorgan	Reff Lab Only	PCR, NS1	DENV-1	Dengue	URTI	Malnutrition	0		0				2	9	8	0		0	11	1	1	32.6	13.3	2	221	2	76.9	3	3	20.6	1	1	37.7	N/A	N/A		88	0	0	36	1
580	1015801036	Adult	5.81246	>5 - ≤18 years	>5 - ≤18 years	1	GI	Gastrointestinal		PCR, serology	DENV-3	Dengue	DF	No	0		0				5	4	3	0		0	11.8	0	0	34.4	1.7	1	172	2	56.6	1	1	33	2	2	38	N/A	N/A		92	0	0	42	1
580	1015801037	Adult	3.06092	≤5 years	≤5 years	1	Lower, Skin	Multiorgan		PCR, serology	Measles virus	Measles	Pneumonia	No	0		1				6	5	4	0		1															38.4				140	1	1	48	1
580	1015801038	Adult	7.9	>5 - ≤18 years	>5 - ≤18 years	2	Skin	Skin and Soft tissue		PCR, NS1	DENV-3	Dengue	DF	Down syndrome	0		1				4	5	4	0		1	15	0	0	43.6	3.5	1	161	2	65.6	2	2	31.2	2	2	39.2	N/A	N/A		140	1	1	40	1
580	1015801039	Adult	5.17728	>5 - ≤18 years	>5 - ≤18 years	2	CNS, Lower	Multiorgan	Reff Lab Only	Serology	Influenza A	Influenza	CAP	Certebral palsy, epilepsy	0		0				1	7	6	0		0	11.8	0	0	34.7	36.9	3	389	2	85.4	3	3	11	1	1	37.8	N/A	N/A		124	0	0	48	1
580	1015801040	Adult	5.39357	>5 - ≤18 years	>5 - ≤18 years	1	GI	Gastrointestinal		PCR, NS1, serology	DENV-3	Dengue	DF	No	0		0				4	4	3	0		0	11.1	1	1	31.4	3.7	1	129	1	53	1	1	37	3	3	37.9	100	50	66.6667	136	1	1	28	0
580	1015801041	Adult	2.34908	≤5 years	≤5 years	1	Upper	Respiratory	Clin Diag not Confirm		UNK	UNK	Typhoid fever	No	0		1				7	6	5	0		1	11.1	0	0	34.2	6.4	2	178	2	42.1	1	1	48.4	3	3	38.8	80	50	60	102	0	0	24	0
580	1015801042	Adult	1.25941	≤5 years	≤5 years	1	Upper, GI	Multiorgan			UNK	UNK	UTI	No	0		1				5	3	2	0		1	11.8	0	0	36.3	18.3	3	324	2	42.6	1	1	45.3	3	3	36.5	N/A	N/A		138	0	0	30	0
580	1015801043	Adult	1.8809	≤5 years	≤5 years	2	CNS	CNS			UNK	UNK	UTI	No	0		0				1	6	5	0		0	12.5	0	0	36	17.8	2	319	2	89.4	3	3	4.6	1	1	37.2	N/A	N/A		140	0	0	28	0
580	1015801044	Adult	4.29843	≤5 years	≤5 years	1	CNS, Upper, GI	Multiorgan			UNK	UNK	Febrile convulsion	No	0		0				2	3	2	0		0	12.8	0	0	36.4	17.9	2	294	2	73.8	3	3	15.5	1	1	38	N/A	N/A		108	0	0	36	0
580	1015801045	Adult	8.13142	>5 - ≤18 years	>5 - ≤18 years	1	Upper, Skin	Multiorgan		Urine culture	Pseudomonas aeruginosa	Other	Cystitis	No	0		0				3	5	4	0		0	11.9	0	0	35.6	16.9	3	319.9	2	83.9	3	3	7	1	1	38.3	N/A	N/A		98	0	0	20	0
580	1015801046	Adult	12.5284	>5 - ≤18 years	>5 - ≤18 years	1	Diarrhea	Gastrointestinal			UNK	UNK	Typhoid fever	No	0		1				7	5	4	0		1	13.1	0	0	38.3	11	3	254	2	59.8	2	2	31.1	2	2	36.6	N/A	N/A		88	0	0	28	0
580	1015801047	Adult	4	≤5 years	≤5 years	2	Upper, Diar	Multiorgan			UNK	UNK	Rhynopharingitis	Malnutrition	0		1				6	4	3	0		1	14	0	0	41.3	12.6	2	199	2	35.5	1	1	55.9	3	3	36.8	N/A	N/A		120	0	0	28	0
560	1015601066	Adult	2.84189	≤5 years	≤5 years	2	Skin	Skin and Soft tissue	Reff Lab Only	qPCR	HHV-6	Other	Viral infection	Lung TN	0		0				4	4	3	0		0	10.1	1	1	32.2	4.5	1	219	2	16	1	1	75	3	3	38.3	N/A	N/A		110	0	0	26	0
580	1015801049	Adult	1.2293	≤5 years	≤5 years	1	CNS, GI	Multiorgan			UNK	UNK	Febrile convulsion	Epilepsy	0		0				1	6	5	0		0	10.6	1	1	33.9	17.7	2	285	2	46.2	1	1	43.1	3	3	36.6	N/A	N/A		141	0	0	36	0
580	1015801050	Adult	2.90486	≤5 years	≤5 years	2	Lower, Diar	Multiorgan			UNK	UNK	Dysentri	Heart Septal Defect	0		0				2	5	4	0		0	16	0	0	49	16.2	2	277	2	78	3	3	12.8	1	1	39	N/A	N/A		160	1	1	40	0
580	1015801051	Adult	2.58727	≤5 years	≤5 years	2	Skin	Skin and Soft tissue		PCR, serology	DENV-1	Dengue	DF	No	0		0				5	3	2	0		0	12.3	0	0	39.6	2.4	1	111	1	30.7	1	1	64.7	3	3	37.5	N/A	N/A		125	0	0	35	0
580	1015801052	Adult	1.32512	≤5 years	≤5 years	2	Diarrhea	Gastrointestinal			UNK	UNK	Diarrhea	Congenital Heart Malformation, Malnutrition	0		0				1	10	9	0		0	13.4	0	0	39.4	8.3	2	326	2	42.2	1	1	38	3	3	37.4	N/A	N/A		130	0	0	42	1
580	1015801053	Adult	1.19097	≤5 years	≤5 years	1	Lower	Respiratory	Reff Lab Only	PCR	RSV-B	RSV	Pneumonia	Malnutrition	0		1				5	5	4	0		1	11.6	0	0	35.8	7.8	2	279	2	45.4	1	1	46.7	3	3	38.2	N/A	N/A		128	0	0	40	0
580	1015801054	Adult	5.27858	>5 - ≤18 years	>5 - ≤18 years	2	Diarrhea	Gastrointestinal	Reff Lab Only	Serology	Leptospira	Leptospira	Dengue fever	No	0		0				4	4	3	0		0	12.1	0	0	34	9.8	2	162	2	64	2	2	28.4	2	2	37.6	N/A	N/A		95	0	0	24	0
580	1015801055	Adult	15.1841	>5 - ≤18 years	>5 - ≤18 years	2	Upper, Skin	Multiorgan	Reff Lab Only	PCR, serology. Urine culture	DENV-3, Enterococcus faecalis	Multiple	UTI	No	0		0				2	6	5	0		0	11.5	1	1	35.4	7.4	2	243	2	83.1	3	3	8.7	1	1	38.2	N/A	N/A		112	0	0	30	0
580	1015801056	Adult	11.2416	>5 - ≤18 years	>5 - ≤18 years	1	Constitutional	Constitutional		PCR, NS1, serology	DENV-3	Dengue	DF	No	0		0				2	6	5	0		0	12.3	0	0	36.5	4.2	2	214	2	68.3	2	2	17.4	1	1	37.3	N/A	N/A		104	0	0	44	1
580	1015801057	Adult	9.59343	>5 - ≤18 years	>5 - ≤18 years	1	GI	Gastrointestinal		PCR, NS1, serology	DENV-1	Dengue	DHF I	No	0		1				4	5	4	0		1	12.8	0	0	36.2	2.5	1	113	1	72	3	3	21.6	1	1	38.3	N/A	N/A		128	0	0	26	0
580	1015801058	Adult	1.00205	≤5 years	≤5 years	2	Lower	Respiratory	Reff Lab Only	swab PCR	Meta pneumovirus	Other	CAP	Asthma bronchiale	0		1				6	9	8	0		1	11.3	0	0	34.2	15	2	276	2	66.1	2	2	27.9	2	2	35.9	N/A	N/A		120	0	0	40	0
580	1015801059	Adult	5.08419	>5 - ≤18 years	>5 - ≤18 years	1	Lower, GI	Multiorgan			UNK	UNK	Rheumatic fever	Congenital Heart Malformation, Rheumatic fever	0		0				6	16	15	0		0	12.5	0	0	37.4	26.8	3	340	2	83.9	3	3	11.1	1	1	36.4	N/A	N/A		112	0	0	32	1
580	1015801060	Adult	16.7666	>5 - ≤18 years	>5 - ≤18 years	2	GI	Gastrointestinal		PCR, NS1, serology	DENV-4	Dengue	DF	No	0		0				5	4	3	0		0	12.3	0	0	38.3	3.1	1	88	1	42.6	1	1	50.2	3	3	36.4	N/A	N/A		90	0	0	22	0
580	1015801061	Adult	11.9589	>5 - ≤18 years	>5 - ≤18 years	2	HB	Gastrointestinal		NS1, serology	DENV	Dengue	DF	No	0		1				5	4	3	0		1	13	0	0	38	2.7	1	24	1	39.9	1	1	45.1	3	3	37.4	100	70	80	96	0	0	20	0
580	1015801062	Adult	3.70979	≤5 years	≤5 years	2	Upper, GI	Multiorgan		PCR, serology	DENV-3	Dengue	DF	No	0		0				4	4	3	0		0	12.8	0	0	36.7	6.7	2	110	1	28.3	1	1	66.9	3	3	38.8	90	60	70	100	0	0	28	0
580	1015801063	Adult	3.62218	≤5 years	≤5 years	2	GI	Gastrointestinal		PCR, NS1, serology	DENV-1	Dengue	DHF I	No	0		1				4	4	3	0		1	12.3	0	0	35.3	1.8	1	121	1	25.4	1	1	69.5	3	3	38.8	90	60	70	100	0	0	24	0
580	1015801064	Adult	1.62081	≤5 years	≤5 years	1	Lower	Respiratory	Reff Lab Only	PCR, serology	RSV-A	RSV	CAP	Cirrhosis, Delayed development	0		0				3	9	8	0		0	10.3	1	1	29.2	15.3	2	182	2	29.8	1	1	57.5	3	3	38.4	N/A	N/A		136	0	0	50	1
580	1015801065	Adult	7.61123	>5 - ≤18 years	>5 - ≤18 years	1	Upper, Skin, GI	Multiorgan		PCR, NS1, serology	DENV-2	Dengue	DHF I	No	0		0				4	7	6	0		0	12.4	0	0	36.4	10.6	2	343	2	77.5	3	3	14	1	1	38.6	N/A	N/A		110	0	0	25	0
580	1015801066	Adult	7.27721	>5 - ≤18 years	>5 - ≤18 years	2	Upper, Skin	Multiorgan		PCR, NS1, serology	DENV-1	Dengue	DHF I	Kidney defect	0		1				4	5	4	0		1	14.4	0	0	41.2	2.4	1	128	1	53.9	1	1	37.1	3	3	37.8	N/A	N/A		98	0	0	24	0
580	1015801067	Adult	1.06776	≤5 years	≤5 years	1	CNS, Upper, Skin, Diarr	Multiorgan		swab culture	Klebsiella pneumoniae	Other	Diarrhea	Down syndrome	0		0				5	20	19	0		0	10.6	1	1	30.3	13.7	2	110	1	72	3	3	21.8	1	1	39	N/A	N/A		134	0	0	32	0
580	1015801068	Adult	10.475	>5 - ≤18 years	>5 - ≤18 years	2	CNS, Upper, UTI, GI	Multiorgan		PCR, NS1	DENV-3	Dengue	DHF I	No	0		0				2	8	7	0		0	13.5	0	0	40.3	17.3	3	213	2	88.3	3	3	5.5	1	1	38.7	N/A	N/A		145	1	1	29	0
580	1015801069	Adult	9.13621	>5 - ≤18 years	>5 - ≤18 years	1	GI	Gastrointestinal	Reff Lab Only	PCR, serology	Rickettsia typhi	Rickettsia Sp	Dengue fever	No	0		0				5	7	6	0		0	14.3	0	0	39.4	6.6	2	218	2	57.9	1	1	32.1	2	2	37.4	N/A	N/A		94	0	0	20	0
580	1015801070	Adult	1.04038	≤5 years	≤5 years	1	Upper	Respiratory		PCR, NS1, serology	DENV-2	Dengue	DF	No	0		0				2	6	5	0		0	12.2	0	0	35.9	5.7	1	340	2	60	2	2	23	1	1	39.8	N/A	N/A		160	1	1	30	0
580	1015801071	Adult	3.0527	≤5 years	≤5 years	2	Upper	Respiratory	Reff Lab Only	PCR	Adenovirus	Other	URTI	No	0		1				4	4	3	0		1	11.8	0	0	33.8	16.8	2	251	2	43.1	1	1	43.7	3	3	38	N/A	N/A		110	0	0	20	0
580	1015801072	Adult	16.846	>5 - ≤18 years	>5 - ≤18 years	2	GI	Gastrointestinal		PCR, serology	DENV-3	Dengue	DF	No	0		0				3	5	4	0		0	13.7	0	0	40.7	2.1	1	133	1	69.2	2	2	21.3	2	1	38.1	108	69	82	98	0	0	26	0
580	1015801073	Adult	14.6886	>5 - ≤18 years	>5 - ≤18 years	1	GI	Gastrointestinal		PCR, NS1	DENV-3	Dengue	DF	No	0		1				2	5	4	0		1	14.7	0	0	45.7	4.9	2	114	1	76.7	2	3	14.4	1	1	37.9	108	46	66.6667	98	0	0	28	0
580	1015801074	Adult	4.03559	≤5 years	≤5 years	1	Upper, Diar	Multiorgan	Reff Lab Only	PCR	Cor43	Other	URTI	No	0		1				5	3	2	0		1	11.4	0	0	33.6	24.2	3	610	2	70.7	2	2	20.9	1	1	37.4	N/A	N/A		120	0	0	26	0
580	1015801075	Adult	5.7358	>5 - ≤18 years	>5 - ≤18 years	1	Constitutional	Constitutional			UNK	UNK	Cellulitis	Anemia	0		0				5	5	4	0		0	11.2	1	1	34.2	14.9	3	451	2	75.1	3	3	18.9	1	1	36.7	N/A	N/A		100	0	0	26	0
580	1015801076	Adult	2.37919	≤5 years	≤5 years	1	Lower	Respiratory			UNK	UNK	CAP	No	0		0				5	3	2	0		0	12.4	0	0	35.5	16.4	2	417	2	57.9	1	1	30.3	2	2	37.8	N/A	N/A		120	0	0	33	0
580	1015801077	Adult	7.73169	>5 - ≤18 years	>5 - ≤18 years	2	Upper	Respiratory	Reff Lab Only	Sputum PCR. Sputum PCR	Bordetella pertussis, Streptococcus pneumoniae	Multiple	Bronchiectasis	Anemia, HIV, Malnutrition	0		0				7	17	16	0		0	6.7	1	1	22.6	14.9	3	571	2	68.5	2	2	27.1	2	2	36.5	N/A	N/A		128	0	0	48	1
580	1015801078	Adult	4.66256	≤5 years	≤5 years	1	Lower	Respiratory			UNK	UNK	Pneumonia	Asthma bronchiale	0		1				7	5	4	0		1	12.1	0	0	35	5.6	1	152	2	64.9	2	2	25.5	2	2	36.5	N/A	N/A		108	0	0	36	0
580	1015801079	Adult	11.9425	>5 - ≤18 years	>5 - ≤18 years	1	Upper, GI	Multiorgan		PCR, NS1, serology	DENV-1	Dengue	DHF I	No	0		1				3	6	5	0		1	14.2	0	0	42.4	3.3	1	122	1	69.7	2	2	24.3	1	1	38	100	70	80	110	0	0	24	0
580	1015801080	Adult	15.1786	>5 - ≤18 years	>5 - ≤18 years	2	Upper	Respiratory		PCR, NS1, serology	DENV-1	Dengue	DF	No	0		1				4	5	4	0		1	12.4	0	0	36.4	3.2	1	144	1	67.4	2	2	27.3	2	2	38	110	70	83.3333	92	0	0	20	0
580	1015801081	Adult	5.32238	>5 - ≤18 years	>5 - ≤18 years	2	CNS, Lower, GI	Multiorgan			UNK	UNK	Pneumonia	Cerebral palsy	1	5	0				2	9	8	1	5	0	11.5	0	0	35.1	17	3	331	2	85.3	3	3	10.5	1	1	38.4	N/A	N/A		150	1	1	50	1
580	1015801082	Adult	1.36071	≤5 years	≤5 years	1	Upper, Diar	Multiorgan	Reff Lab Only	PCR	Enterovirus	Other	Acute otitis media	Anemia	0		0				7	7	6	0		0	8.4	1	1	25.4	10.7	2	323	2	53.4	1	1	29.4	2	2	38.4	N/A	N/A		120	0	0	28	0
580	1015801083	Adult	3.436	≤5 years	≤5 years	2	Upper, GI	Multiorgan			UNK	UNK	Viral infection	No	0		0				3	5	4	0		0	11.9	0	0	33.9	6.4	2	160	2	75.5	3	3	16.7	1	1	39.6	N/A	N/A		120	0	0	30	0
580	1015801084	Adult	3.44422	≤5 years	≤5 years	2	CNS, Lower	Multiorgan			UNK	UNK	Febrile convulsion	Epilepsy	0		0				2	6	5	0		0	12.8	0	0	37.4	12.5	2	411	2	87.5	3	3	11.5	1	1	38.3	N/A	N/A		144	1	1	60	1
580	1015801085	Adult	5.02943	>5 - ≤18 years	>5 - ≤18 years	1	Lower, Skin, Diarr	Multiorgan		PCR	Measles virus	Measles	Morbili	HIV	0		1				5	9	8	0		1	12.3	0	0	35	5.3	1	228	2	54.9	1	1	40.4	3	3	38.9	N/A	N/A		92	0	0	24	0
580	1015801086	Adult	4.82957	≤5 years	≤5 years	1	Upper, Skin	Multiorgan		Throat swab culture	Klebsiella pneumoniae	Other	Tonsilopharyngitis	No	0		1				6	3	2	0		1	12.2	0	0	34.7	14.7	2	160	2	36	1	1	58	3	3	38.9	N/A	N/A		122	0	0	32	0
580	1015801087	Adult	16.4764	>5 - ≤18 years	>5 - ≤18 years	1	Upper, GI	Multiorgan	Reff Lab Only	Serology	Influenza B	Influenza	URTI	No	0		0				7	4	3	0		0	14.4	0	0	41.7	4.9	2	167	2	62	2	2	29.1	2	2	37.5	120	70	86.6667	77	0	0	20	0
580	1015801088	Adult	4.64613	≤5 years	≤5 years	1	CNS, Diar	Multiorgan			UNK	UNK	Febrile convulsion	No	0		0				2	4	3	0		0	13.4	0	0	40.3	9.1	2	305	2	78.4	3	3	17.3	1	1	37	N/A	N/A		142	1	1	26	0
580	1015801089	Adult	16.3285	>5 - ≤18 years	>5 - ≤18 years	1	Upper, Skin, GI	Multiorgan	Reff Lab Only	Serology	Chikungunya	Chikungunya	Fever	No	0		0				2	3	2	0		0	15.9	0	0	46.6	5	2	167	2	69.8	2	2	18.7	2	1	39	100	70	80	104	0	0	20	0
580	1015801090	Adult	7.50992	>5 - ≤18 years	>5 - ≤18 years	1	Skin, GI	Multiorgan		PCR, NS1	DENV-2	Dengue	DHF I	No	0		0				3	5	4	0		0	13.8	0	0	39.4	2.7	1	44	1	61.1	2	2	29.6	2	2	38	N/A	N/A		92	0	0	28	0
580	1015801091	Adult	4.53114	≤5 years	≤5 years	2	Lower, GI	Multiorgan	Reff Lab Only	Serology	RSV	RSV	CAP	HSD	0		0				3	5	4	0		0	11.4	0	0	33.6	8.1	2	248	2	62.3	2	2	31.3	2	2	37.4	N/A	N/A		130	0	0	46	1
580	1015801092	Adult	14.7214	>5 - ≤18 years	>5 - ≤18 years	1	GI	Gastrointestinal		PCR, serology	DENV-3	Dengue	DF	No	0		0				5	5	4	0		0	15.5	0	0	44.8	3.6	1	30	1	51.1	2	1	41.7	2	3	37.4	92	52	65.3333	81	0	0	18	0
580	1015801093	Adult	3.36756	≤5 years	≤5 years	2	Lower, Diar	Multiorgan			UNK	UNK	Pneumonia	HSV	0		0				2	9	8	0		0	11.7	0	0	34.3	7.3	2	174	2	59.9	2	2	32.6	2	2	38.4	N/A	N/A		156	1	1	57	1
560	1015601105	Adult	1.18823	≤5 years	≤5 years	1	CNS, Upper	Multiorgan	Reff Lab Only	qPCR	HHV-6	Other	Viral infection	Anemia	0		0				1	5	4	0		0	10.3	1	1	31.2	28.2	3	369	2	66	2	2	26	2	2	38.8	N/A	N/A		160	1	1	32	0
580	1015801095	Adult	9.87543	>5 - ≤18 years	>5 - ≤18 years	1	Upper, Diar	Multiorgan		PCR, NS1, serology	DENV-3	Dengue	DF	No	0		0				3	6	5	0		0	12.8	0	0	37	3.1	1	139	1	51	1	1	28	2	2	38.5	N/A	N/A		90	0	0	24	0
580	1015801096	Adult	3.72895	≤5 years	≤5 years	2	Upper, GI	Multiorgan	Reff Lab Only	PCR, NS1	DENV-3	Dengue	Viral infection	No	0		0				5	5	4	0		0	12.8	0	0	36.7	11	2	257	2	65.5	2	2	19.4	1	1	38	N/A	N/A		150	1	1	40	0
580	1015802001	Pediatric	61.3005	>45 - ≤65 years	>18 years	1	Diarrhea	Gastrointestinal			UNK	UNK	GEA	Hepatitis B	0		0				5	4	3	0		0	12.3	1	1	35.1	9.2	2	66	1	73.1	2	2	23.2	2	2	39.5	150	90	110	90	0	0	20	0
580	1015802002	Pediatric	26.6448	>25 - ≤45 years	>18 years	2	GI	Gastrointestinal		Serology	Salmonella typhi	Salmonella Sp	Typhoid fever	No	0		0				13	4	3	0		0	11.4	1	1	34.4	4.5	2	137	1	55.6	2	2	33.8	2	2	39	110	70	83.3333	80	0	0	20	0
580	1015802004	Pediatric	35.8658	>25 - ≤45 years	>18 years	1	GI	Gastrointestinal		PCR, serology	DENV-1	Dengue	DF	No	0		0				3	8	7	0		0	16.8	0	0	47.6	2.6	1	28	1	65	2	2	19.9	2	2	39.1	140	80	100	100	0	0	22	0
580	1015802005	Pediatric	40.2026	>25 - ≤45 years	>18 years	2	Diarrhea	Gastrointestinal			UNK	UNK	UTI	Anemia, Gastric ulcer, Myoma	0		0				3	7	6	0		0	7.1	1	1	23	15.8	3	276	2	92.6	3	3	4.4	1	1	38.8	90	60	70	98	0	0	20	0
580	1015802006	Pediatric	38.5298	>25 - ≤45 years	>18 years	1	Upper, GI	Multiorgan			UNK	UNK	Gastritis	No	0		77				3	9	8	0		77	12.2	1	1	36.3	15.4	3	230	2	41.1	1	1	5.1	1	1	38.5	140	90	106.667	102	0	0	20	0
580	1015802007	Pediatric	31.2471	>25 - ≤45 years	>18 years	1	Lower, GI	Multiorgan		Serology	Salmonella typhi	Salmonella Sp	Typhoid fever	Lung TB	0		1				11	5	4	0		1	13.6	0	0	43.1	8	2	311	2	83.4	3	3	9	1	1	39	100	75	83.3333	88	0	0	22	0
580	1015802008	Pediatric	20.1533	>18 - ≤25 years	>18 years	2	Skin, GI	Multiorgan			UNK	UNK	SLE	SLE	0		1				5	5	4	0		1	8.5	1	1	26.7	4.2	2	123	1	76.9	2	2	19.1	2	2	39.3	95	60	71.6667	108	0	0	20	0
580	1015802009	Pediatric	46.3901	>45 - ≤65 years	>18 years	1	CNS, Diar	Multiorgan			UNK	UNK	Stroke	DM, Hipertension,Stroke	1	1	0				2	6	5	1	1	0	15.8	0	0	46.1	18.1	3	229	2	90.4	3	3	5.8	1	1	39	140	100	113.333	110	0	0	24	0
580	1015802010	Pediatric	25.1362	>25 - ≤45 years	>18 years	1	Diarrhea	Gastrointestinal	Reff Lab Only	PCR, serology	Leptospira	Leptospira	Dengue fever	No	0		0				2	7	6	0		0	14.2	0	0	41.5	7.4	2	98	1	80.7	2	2	11.3	1	1	38	80	60	66.6667	88	0	0	20	0
580	1015802011	Pediatric	44.4709	>25 - ≤45 years	>18 years	2	Lower	Respiratory		pus culture	Staphylococcus aureus	Other	Pneumonia	Anemia, Hypertension, DM	0		0				4	17	16	0		0	9.6	1	1	29.7	23	3	180	2	89.5	3	3	5.2	1	1	38.5	130	90	103.333	120	0	0	28	0
580	1015802012	Pediatric	36.4189	>25 - ≤45 years	>18 years	1	Lower, GI	Multiorgan		BC	Pseudomonas aeruginosa	Other	Steven Johnson Syndrome	Anemia, HIV, Lung TB, Toxoplasma	0	N/A	0	yes	Septic Shock	Septic shock	3	6	5	0	N/A	0	9.6	1	1	28.9	0.7	1	208	2	52	2	2	18.4	2	2	39.3	130	80	96.6667	138	1	1	32	0
580	1015802013	Pediatric	54.5161	>45 - ≤65 years	>18 years	1	GI	Gastrointestinal	Reff Lab Only	PCR, serology	Rickettsia typhi	Rickettsia Sp	Sepsis	DM type II	0		0				5	37	36	0		0	10.3	1	1	30.3	14.3	3	217	2	92.4	3	3	4	1	1	38.5	130	90	103.333	130	0	0	20	0
580	1015802014	Pediatric	44.679	>25 - ≤45 years	>18 years	2	HB	Gastrointestinal			UNK	UNK	Cholecystitis	Hepatitis B	0	N/A	0	yes	UNK	UNK	10	11	10	0	N/A	0	12.1	0	0	34.2	4.7	2	77	1	68	2	2	17.8	2	2	39.7	120	80	93.3333	90	0	0	20	0
580	1015802015	Pediatric	19.2635	>18 - ≤25 years	>18 years	2	HB	Gastrointestinal			UNK	UNK	Hemolytic anemia	Anemia, CHF	0		0				4	7	6	0		0	4.3	1	1	14	6	2	295	2	72.7	2	2	23.3	2	2	38	120	80	93.3333	108	0	0	20	0
580	1015802016	Pediatric	75.0418	>65 years	>18 years	1	Lower	Respiratory	Reff Lab Only	PCR, serology	Rickettsia typhi	Rickettsia Sp	Sepsis	COPD	0	N/A	0	yes	UNK	UNK	5	4	3	0	N/A	0	15.7	0	0	46.9	4	1	144	1	82.8	2	2	12.7	1	1	38.1	100	70	80	126	0	0	32	0
580	1015802017	Pediatric	25.6071	>25 - ≤45 years	>18 years	1	Diarrhea	Gastrointestinal			UNK	UNK	HIV	Anemia, HIV	0		0				7	4	3	0		0	5.9	1	1	17.9	8.4	2	242	2	82.6	2	2	7.8	1	1	39	130	80	96.6667	100	0	0	20	0
580	1015802018	Pediatric	25.1937	>25 - ≤45 years	>18 years	2	Upper, Diar	Multiorgan		sputum culture	Pseudomonas aeruginosa	Other	Pneumonia	HIV, Lung TB	0		0				14	20	19	0		0	11.7	1	1	32.8	2.2	1	389	2	36.3	1	1	29.6	2	2	39.9	100	70	80	110	0	0	20	0
580	1015802019	Pediatric	30.8611	>25 - ≤45 years	>18 years	1	UTI	Genitourinary			UNK	UNK	Abses anus	HIV, Syphilis	0		0				10	6	5	0		0	10.7	1	1	31.7	13.2	3	339	2	80.3	2	2	12.4	1	1	38	100	60	73.3333	88	0	0	20	0
580	1015802020	Pediatric	70.9268	>65 years	>18 years	1	Lower	Respiratory		Urine culture	Acinetobacter baumanii	Other	Bronchiectasis	Asthma bronchiale, Anemia, COPD	0		77				8	11	10	0		77	9.6	1	1	31	6.9	2	596	2	84.4	3	3	9	1	1	38.3	140	80	100	120	0	0	32	0
580	1015802021	Pediatric	69.0678	>65 years	>18 years	2	CNS, Upper, GI	Multiorgan			UNK	UNK	Bronchopneumonia	Anemia, DM type II, Stroke	1	9	0				3	9	8	1	9	0	10.1	1	1	31.4	8	2	77	1	92.4	3	3	5.4	1	1	38.3	100	60	73.3333	104	0	0	24	0
580	1015802022	Pediatric	38.4613	>25 - ≤45 years	>18 years	1	Lower, GI	Multiorgan		sputum mic and genexpert	Mycobacterium tuberculosis	Mycobacterium tuberculosis	Sepsis	Lung TB	0		0				8	15	14	0		0	10.1	1	1	31.4	6.8	2	315	2	83.8	3	3	7.5	1	1	38.5	110	70	83.3333	120	0	0	30	0
580	1015802023	Pediatric	23.5181	>18 - ≤25 years	>18 years	2	Constitutional	Constitutional			UNK	UNK	Cephalgia	Cerebritis	0		0				2	8	7	0		0	11.3	1	1	33.7	9.3	2	170	2	88.8	3	3	5.7	1	1	37.8	100	65	76.6667	90	0	0	18	0
580	1015802024	Pediatric	38.0917	>25 - ≤45 years	>18 years	1	Diarrhea	Gastrointestinal		BC	Escherichia coli	Escherichia coli	Sepsis	Anemia	0	N/A	77	yes	Septic Shock	Septic shock	1	3	2	0	N/A	77	14.7	0	0	44.7	7.6	2	259	2	70.2	2	2	24.6	2	2	37.2	100	60	73.3333	100	0	0	20	0
580	1015802025	Pediatric	71.6797	>65 years	>18 years	2	Lower	Respiratory			UNK	UNK	CAP	Asthma bronchiale, COPD, Hypertension	0		0				8	12	11	0		0	14	0	0	43.5	21.6	3	335	2	75	2	2	17.3	2	2	38.5	120	80	93.3333	118	0	0	28	0
580	1015802026	Pediatric	27.5428	>25 - ≤45 years	>18 years	1	Lower, Skin, Diarr	Multiorgan			UNK	UNK	Sepsis	HIV, Miliary TB	0		1				2	10	9	0		1	12.4	1	1	37.6	7	2	319	2	79.9	2	2	15.8	1	1	38.1	100	60	73.3333	120	0	0	30	0
580	1015802027	Pediatric	58.9706	>45 - ≤65 years	>18 years	1	Skin, GI	Multiorgan			UNK	UNK	Sepsis	Anemia, DM type II	0		0				7	13	12	0		0	11.4	1	1	33.4	14.3	3	167	2	88.4	3	3	6.7	1	1	39	130	80	96.6667	110	0	0	26	0
580	1015802028	Pediatric	71.6194	>65 years	>18 years	2	Diarrhea	Gastrointestinal			UNK	UNK	GEA	Hypertension	0		0				1	4	3	0		0	11.6	1	1	35.3	14.5	3	217	2	89.4	3	3	5.7	1	1	37.8	94	60	71.3333	90	0	0	20	0
580	1015802029	Pediatric	68.5941	>65 years	>18 years	1	Skin	Skin and Soft tissue		Skin mic	M leprae	Other	Sepsis	Anemia, Leprosy	0		0				11	10	9	0		0	9.9	1	1	30.5	9.9	2	323	2	83.4	3	3	12	1	1	37.7	100	50	66.6667	65	0	0	20	0
580	1015802030	Pediatric	46.5873	>45 - ≤65 years	>18 years	1	Lower, GI	Multiorgan			UNK	UNK	Lung TB	Lung TB, Spondylitis TB (discussed)	0	N/A	0	yes	Respiratory Failure	Respiratory Failure	2	9	8	0	N/A	0	13.9	0	0	41	13.6	3	303	2	94.4	3	3	2.7	1	1		110	80	90	110	0	0	30	0
580	1015802031	Pediatric	45.6153	>45 - ≤65 years	>18 years	1	Lower, GI	Multiorgan		Genexpert	Mycobacterium tuberculosis	Mycobacterium tuberculosis	HIV	Anemia, Hepatitis B, HIV, Lung TB	0		0				5	19	18	0		0	9.3	1	1	27.8	7.8	2	316	2	77	2	2	13.2	1	1	37.2	100	60	73.3333	120	0	0	28	0
580	1015802032	Pediatric	54.8008	>45 - ≤65 years	>18 years	1	Skin, GI	Multiorgan		Urine culture	Streptococcus faecalis	Other	Sepsis	Anemia, CAD, DM type II, PAD	0		0				7	13	12	0		0	10	1	1	30.6	20.4	3	337	2	89.2	3	3	3.7	1	1	37	120	80	93.3333	88	0	0	18	0
580	1015802033	Pediatric	62.4175	>45 - ≤65 years	>18 years	1	Upper, Skin, GI	Multiorgan	Reff Lab Only	PCR, serology	Leptospira	Leptospira	Sepsis	COPD, Tumor thorax	0		1				4	9	8	0		1	13.8	0	0	40.6	9.7	2	69	1	92.4	3	3	3.6	1	1	37.1	120	80	93.3333	100	0	0	24	0
580	1015802034	Pediatric	45.8535	>45 - ≤65 years	>18 years	2	GI	Gastrointestinal			UNK	UNK	Sepsis	DM type II, Hypertension, Uterus tumour	0		1				7	6	5	0		1	15.3	0	0	44.3	20.2	3	244	2	83.8	3	3	10.8	1	1	36.2	130	70	90	84	0	0	20	0
580	1015802035	Pediatric	71.7919	>65 years	>18 years	2	Diarrhea	Gastrointestinal		BC	Escherichia coli	Escherichia coli	Diarrhea	Multiple myeloma, Osteoarthritis	0		77				2	19	18	0		77	9.2	1	1	28.4	0.5	1	130	1	1e-06	1	1	97.9	3	3	38.6	90	60	70	100	0	0	20	0
580	1015802036	Pediatric	52.8679	>45 - ≤65 years	>18 years	1	Lower	Respiratory	Reff Lab Only	Sputum PCR	Streptococcus pneumoniae	Streptococcus pneumoniae	Sepsis	CHF, DM, Hypertension, Obesity	1	1	0				1	12	11	1	1	0	15.5	0	0	47.4	16.6	3	458	2	71.5	2	2	20.8	2	2	37.1	146	83	104	96	0	0	36	0
580	1015802037	Pediatric	19.1595	>18 - ≤25 years	>18 years	2	Constitutional	Constitutional			UNK	UNK	Evans syndrome	Evans syndrome, Cushing disease, DM	0		0				3	14	13	0		0	3.3	1	1	10.5	5.9	2	15	1	69.5	2	2	24.4	2	2	36.3	120	60	80	84	0	0	20	0
580	1015802038	Pediatric	78.8912	>65 years	>18 years	2	CNS, Lower	Multiorgan			UNK	UNK	Sepsis	CHF, Stroke	0	N/A	0	yes	Sepsis, Hemorrhagic Stroke	Septic shock	2	3	2	0	N/A	0	9.9	1	1	31.2	12.7	3	175	2	84.4	3	3	10.1	1	1	40	107	55	72.3333	109	0	0	30	0
580	1015802039	Pediatric	69.0103	>65 years	>18 years	2	Constitutional	Constitutional			UNK	UNK	UTI	CAD, HHD	0		0				2	4	3	0		0	13.1	0	0	39.1	9.7	2	204	2	73.4	2	2	16.4	2	2	38.5	150	70	96.6667	96	0	0	20	0
580	1015802040	Pediatric	60.0137	>45 - ≤65 years	>18 years	1	Lower, Diar	Multiorgan		sputum culture	Pseudomonas aeruginosa	Other	COPD	COPD	0		0				1	8	7	0		0	11.8	1	1	36.6	15.5	3	502	2	81.8	2	2	8.6	1	1	38	114	73	86.6667	109	0	0	24	0
580	1015802041	Pediatric	22.3737	>18 - ≤25 years	>18 years	1	GI	Gastrointestinal		PCR, NS1, serology	DENV-2	Dengue	DF	HIV	0		1				4	7	6	0		1	16.2	0	0	45	2.2	1	64	1	68.9	2	2	26.1	2	2	38.9	126	60	82	98	0	0	20	0
580	1015802042	Pediatric	58.6283	>45 - ≤65 years	>18 years	1	Lower, GI	Multiorgan			UNK	UNK	Pneumonia	Anemia, CKD, Hypertension	0		0				1	17	16	0		0	8.4	1	1	25.3	15.2	3	306	2	93	3	3	4.8	1	1	37.2	138	92	107.333	90	0	0	22	0
580	1015802043	Pediatric	53.4045	>45 - ≤65 years	>18 years	2	GI	Gastrointestinal			UNK	UNK	Appendicitis	Hypertension, Tumor caecum	0		0				4	8	7	0		0	11.9	1	1	35.6	14.9	3	273	2	79.7	2	2	14.8	1	1	38.9	144	79	100.667	105	0	0	24	0
580	1015802044	Pediatric	53.3196	>45 - ≤65 years	>18 years	1	CNS, Upper	Multiorgan		Urine culture	Enterococcus faecalis	Other	UTI	Cirrosis, DM type II	0		0				1	8	7	0		0	9.1	1	1	27.3	1.7	1	8	1	77.2	2	2	18	2	2	39.5	130	80	96.6667	88	0	0	20	0
580	1015802045	Pediatric	23.551	>18 - ≤25 years	>18 years	1	CNS	CNS		BC, serology	Salmonella sp	Salmonella Sp	Typhoid fever	Anemia, Hepatitis B, HIV, Lung TB	0	N/A	0	yes	Sepsis	Septic shock	11	2	1	0	N/A	0	6.9	1	1	20.6	2.7	1	117	1	71.9	2	2	23.2	2	2	38.6	90	50	63.3333	140	1	1	28	0
580	1015802046	Pediatric	34.9213	>25 - ≤45 years	>18 years	1	Lower	Respiratory		Sputum mic	Mycobacterium tuberculosis	Mycobacterium tuberculosis	Sepsis	HIV	0	N/A	0	yes	Septic Shock	Septic shock	3	7	6	0	N/A	0	11.3	1	1	33.4	2.7	1	105	1	88.7	3	3	3.6	1	1	37	110	60	76.6667	100	0	0	24	0
580	1015802047	Pediatric	30.9541	>25 - ≤45 years	>18 years	2	Lower, GI	Multiorgan		Genexpert	Mycobacterium tuberculosis	Mycobacterium tuberculosis	Lung TB	HIV, Lung TB	0	N/A	0	yes	Respiratory Failure	Respiratory Failure	6	5	4	0	N/A	0	11.6	1	1	35.3	9.3	2	240	2	80.9	2	2	13.6	1	1	38.9	90	60	70	117	0	0	20	0
580	1015802048	Pediatric	27.0883	>25 - ≤45 years	>18 years	1	Diarrhea	Gastrointestinal			UNK	UNK	GEA	No	0		0				2	6	5	0		0	16.9	0	0	48.4	24.7	3	289	2	91.5	3	3	2.7	1	1	38.3	127	52	77	110	0	0	20	0
580	1015802049	Pediatric	25.3251	>25 - ≤45 years	>18 years	1	Lower, GI	Multiorgan		sputum culture	Pseudomonas aeruginosa	Other	CMV disease	Anemia, HIV, Lung TB	0		1				10	12	11	0		1	6.2	1	1	20.3	5	2	189	2	78.6	2	2	7.6	1	1	38	105	70	81.6667	110	0	0	28	0
580	1015802050	Pediatric	21.0431	>18 - ≤25 years	>18 years	2	Upper, GI	Multiorgan		PCR, NS1, serology	DENV-3	Dengue	DF	No	0		0				4	7	6	0		0	11.7	1	1	34.5	3.3	1	43	1	56.7	2	2	25.5	2	2	38	110	70	83.3333	92	0	0	20	0
580	1015802051	Pediatric	61.4976	>45 - ≤65 years	>18 years	1	Lower, UTI, GI	Multiorgan			UNK	UNK	Bronchopneumonia	DM	0		0				3	3	2	0		0	13.9	0	0	40	33.7	3	309	2	94.9	3	3	2.9	1	1	36.7	110	70	83.3333	100	0	0	24	0
580	1015802052	Pediatric	61.347	>45 - ≤65 years	>18 years	2	Diarrhea	Gastrointestinal	Reff Lab Only	PCR, serology	Leptospira	Leptospira	UTI	No	0		0				7	6	5	0		0	14.2	0	0	40.8	10.8	3	183	2	90.4	3	3	6.5	1	1	36.7	111	55	73.6667	95	0	0	28	0
580	1015802053	Pediatric	48.3806	>45 - ≤65 years	>18 years	2	Lower, Diar	Multiorgan	Reff Lab Only	Blood PCR	Streptococcus pneumoniae	Streptococcus pneumoniae	Thyroiditis	CHF, Grave disease	0		0				1	5	4	0		0	12.3	0	0	36.7	19.9	3	288	2	73.3	2	2	15.5	1	1	38.2	125	66	85.6667	92	0	0	26	0
580	1015802054	Pediatric	74.4942	>65 years	>18 years	2	Lower	Respiratory			UNK	UNK	CAP	COPD	0	N/A	0	yes	Respiratory Failure	Respiratory Failure	4	27	26	0	N/A	0	11.9	1	1	36.5	14.7	3	168	2	93.2	3	3	3.4	1	1	39.1	120	70	86.6667	140	1	1	22	0
580	1015802055	Pediatric	70.8802	>65 years	>18 years	1	Lower	Respiratory	Reff Lab Only	Serology	Influenza A	Influenza	CAP	CHF	0		0				4	6	5	0		0	15.9	0	0	44.8	19.1	3	222	2	94.3	3	3	2.1	1	1	36.5	109	43	65	92	0	0	20	0
580	1015802056	Pediatric	19.7618	>18 - ≤25 years	>18 years	1	Skin	Skin and Soft tissue	Reff Lab Only	Serology	Rickettsia typhi	Rickettsia Sp	Dengue fever	No	0		0				4	8	7	0		0	14.7	0	0	43.3	4.4	2	78	1	58.6	2	2	34	2	2	37.8	122	71	88	100	0	0	20	0
580	1015802057	Pediatric	20.4517	>18 - ≤25 years	>18 years	2	GI	Gastrointestinal	Reff Lab Only	Serology	Rickettsia typhi	Rickettsia Sp	Dengue fever	No	0		0				4	11	10	0		0	14.4	0	0	42.1	2.2	1	63	1	59.4	2	2	32.9	2	2	38.4	100	60	73.3333	100	0	0	16	0
580	1015802058	Pediatric	77.5797	>65 years	>18 years	1	CNS, Lower	Multiorgan		BC	Escherichia coli	Escherichia coli	Pneumonia	COPD, DM type II	0		0				9	6	5	0		0	13.8	0	0	41.1	15	3	306	2	91.2	3	3	4.7	1	1	39.7	140	76	97.3333	96	0	0	20	0
580	1015802059	Pediatric	69.911	>65 years	>18 years	1	Lower, GI	Multiorgan		sputum culture, sputum PCR	Klebsiella pneumoniae	Other	CAP	COPD	0		0				2	10	9	0		0	13.6	0	0	40.7	13.9	3	156	2	88.6	3	3	9.5	1	1	36.8	100	60	73.3333	84	0	0	28	0
580	1015802060	Pediatric	26.7762	>25 - ≤45 years	>18 years	1	CNS, Lower, GI	Multiorgan			UNK	UNK	Unknown	No	0		0				3	4	3	0		0	17.7	0	0	50	18.5	3	314	2	86.8	3	3	6	1	1	38	169	89	115.667	98	0	0	20	0
580	1015802061	Pediatric	59.0308	>45 - ≤65 years	>18 years	1	CNS, Lower, GI	Multiorgan			UNK	UNK	CAP	CHF, CKD	0		0				6	11	10	0		0	10	1	1	29.4	12.5	3	92	1	71.6	2	2	21.9	2	2	37	94	46	62	103	0	0	28	0
580	1015802062	Pediatric	26.0397	>25 - ≤45 years	>18 years	1	Skin, Diar	Multiorgan		PCR, serology	DENV-3	Dengue	DHF I	No	0		0				5	5	4	0		0	15.9	0	0	44.5	2	1	57	1	52.3	2	2	38.5	2	2	38	111	61	77.6667	83	0	0	20	0
580	1015802063	Pediatric	33.7741	>25 - ≤45 years	>18 years	1	Skin, GI	Multiorgan		Skin mic	M leprae	Other	Leprosy	Anemia, Gastric ulcer, Hepatitis B	0		0				1	8	7	0		0	6.9	1	1	24	53.8	3	403	2	83	2	2	4	1	1	37	85	40	55	108	0	0	22	0
580	1015802064	Pediatric	25.0951	>25 - ≤45 years	>18 years	1	Skin, GI	Multiorgan		PCR, serology	DENV-2	Dengue	DHF I	No	0		0				5	5	4	0		0	14.7	0	0	41.8	6	2	72	1	74.6	2	2	21.7	2	2	36	112	75	87.3333	71	0	0	20	0
580	1015802065	Pediatric	64.3559	>45 - ≤65 years	>18 years	1	Lower, Skin, Diarr	Multiorgan	Reff Lab Only	PCR, serology	Leptospira	Leptospira	CAP	No	0		0				5	6	5	0		0	13.1	0	0	36.9	8.9	2	46	1	87.3	3	3	7.2	1	1	36.7	120	90	100	80	0	0	18	0
580	1015802066	Pediatric	22.0753	>18 - ≤25 years	>18 years	1	Skin, Diar	Multiorgan		PCR, serology	DENV-3	Dengue	DHF II	No	0		1				4	7	6	0		1	16.3	0	0	46.1	1.7	1	82	1	52.6	2	2	38.6	2	2	38.5	110	70	83.3333	85	0	0	20	0
580	1015802067	Pediatric	19.0883	>18 - ≤25 years	>18 years	1	Skin, GI	Multiorgan		PCR, NS1, serology	DENV-2	Dengue	DHF II	No	0		0				5	6	5	0		0	16.1	0	0	45.6	4.6	2	71	1	58.6	2	2	24	2	2	38.1	110	80	90	88	0	0	24	0
580	1015802068	Pediatric	78.1246	>65 years	>18 years	1	Lower	Respiratory	Reff Lab Only	Serology	Influenza A	Influenza	CAP	COPD	0		0				6	8	7	0		0	15.5	0	0	46.5	10	3	136	1	83.3	3	3	12	1	1	37.5	140	70	93.3333	91	0	0	24	0
580	1015802069	Pediatric	77.6838	>65 years	>18 years	1	Lower, Diar	Multiorgan	Reff Lab Only	PCR, serology	Influenza A H3N2	Influenza	CAP	CHF	0		0				3	13	12	0		0	14.9	0	0	43.3	10.4	3	145	1	89.8	3	3	7.2	1	1	36.8	110	70	83.3333	71	0	0	20	0
580	1015802070	Pediatric	33.8563	>25 - ≤45 years	>18 years	2	Lower, GI	Multiorgan			UNK	UNK	CAP	HIV	0		0				4	7	6	0		0	10	1	1	29.8	6.5	2	296	2	85.6	3	3	9.9	1	1	39	110	70	83.3333	116	0	0	24	0
580	1015802071	Pediatric	66.5544	>65 years	>18 years	1	Lower, GI	Multiorgan	Reff Lab Only	PCR	DENV-4	Dengue	CAP	COPD	0		0				2	10	9	0		0	9.4	1	1	27.1	14.2	3	231	2	87.1	3	3	7.5	1	1	38.5	114	76	88.6667	100	0	0	28	0
580	1015802072	Pediatric	21.295	>18 - ≤25 years	>18 years	1	Diarrhea	Gastrointestinal		PCR, NS1, serology	DENV-4	Dengue	DF	ITP	0		0				3	6	5	0		0	14	0	0	39.2	2.4	1	67	1	66.1	2	2	26.5	2	2	39.2	116	60	78.6667	110	0	0	20	0
580	1015802073	Pediatric	59.373	>45 - ≤65 years	>18 years	2	Lower	Respiratory	Reff Lab Only	Serology	Influenza B	Influenza	CAP	Arrhythmia, CHF, Struma, Tumor mediastinum	0	N/A	0	yes	Septic Shock	Septic shock	8	7	6	0	N/A	0	9.7	1	1	29.4	10.5	3	133	1	86.4	3	3	5.8	1	1	38.6	137	66	89.6667	136	0	0	32	0
580	1015802074	Pediatric	20.8789	>18 - ≤25 years	>18 years	2	Upper, Skin, GI	Multiorgan		PCR, NS1, serology	DENV-2	Dengue	DHF I	No	0		0				4	5	4	0		0	14.6	0	0	42.1	3.9	1	58	1	60	2	2	31.2	2	2	39.3	90	60	70	120	0	0	22	0
580	1015802075	Pediatric	62.2888	>45 - ≤65 years	>18 years	1	CNS, Lower, GI	Multiorgan	Reff Lab Only	PCR	DENV-1	Dengue	CAP	COPD	0	N/A	0	yes	Intracranial Hemorrhage, Acute Respiratory Distress Syndrome, Septic Shock	Septic shock	6	3	2	0	N/A	0	12.8	1	1	40.1	8.2	2	278	2	82.3	2	2	11.4	1	1	38.8	170	110	130	128	0	0	28	0
580	1015802076	Pediatric	56.3012	>45 - ≤65 years	>18 years	2	GI	Gastrointestinal			UNK	UNK	Fever	No	0		0				3	5	4	0		0	12.2	0	0	35.5	10.7	3	231	2	76.3	2	2	13.6	1	1	37	119	83	95	72	0	0	20	0
[truncated: 1 more columns]
